# Supplementary material for: ACME dissociation: a versatile cell fixation-dissociation method for single-cell transcriptomics
Source: Genome Biol. 2021 Apr 8;22:89. doi: 10.1186/s13059-021-02302-5 (PMC8028764; doi:10.1186/s13059-021-02302-5)
Supplement: Supplementary file 3 — Additional file 3: Table S2. Cell numbers by cluster and cell type groups. [file 13059_2021_2302_MOESM3_ESM.xlsx]

## Sheet: S. mediterranea ACME
Schmidtea mediterranea clusters
Cluster number	Cluster name	Cluster group	Freq	%	Freq group	% group	Cluster colour
1	neoblasts 1	neoblasts	2002	10.523	4274	22.4652	#C8C8C8
2	neoblasts 2		1598	8.39947			#AFAFAF
15	neoblasts 3		338	1.77661			#969696
40	neoblast 4		29	0.152431			#646464
17	germ cell progenitors		307	1.61367			#7D7D7D
7	early epidermal progenitors	epidermis	908	4.77267	3467	18.2234	#9ECAE1
5	late epidermalprogenitors 1		984	5.17214			#6BAED6
24	late epidermal progenitors 2		187	0.982917			#56A0CE
12	epidermis 1		481	2.52825			#4292C6
8	epidermis 2		907	4.76741			#2171B5
0	ChAT neurons	neurons	2003	10.5283	3029	15.9212	#FEC44F
10	GABA neurons		659	3.46386			#FEE391
30	serotonin neurons		124	0.651774			#FA9632
31	npp-18+ neurons 1		114	0.599212			#EC7014
38	npp18+ neurons 2		40	0.21025			#AD4818
39	eye-53 neurons		37	0.194481			#FCAE3F
37	cav-1+ neurons		52	0.273325			#EEC900
3	muscle body 1	muscle	1080	5.67674	2703	14.2076	#EE5C42
11	muscle body 2		639	3.35874			#B22222
6	muscle pharynx		984	5.17214			#CD5555
4	pgrn+ parenchymal cells	parenchymal	1039	5.46124	1352	7.10644	#E066FF
18	psap+ parenchymal cells		243	1.27727			#FF1493
36	aqp+ parenchymal cells		70	0.367937			#CD96CD
9	phagocyte progenitors	phagocytes	821	4.31537	1192	6.26544	#32CD32
14	phagocytes		371	1.95007			#228B22
19	secretory 1	secretory	243	1.27727	916	4.81472	#6428C8
26	secretory 2		169	0.888305			#9664C8
27	secretory 3		167	0.877792			#8264C8
28	secretory 4		131	0.688568			#9632C8
29	secretory 5		128	0.672799			#7800FA
35	secretory 6		78	0.409987			#9650FA
23	pharynx cell type progenitors	pharynx	191	1.00394	658	3.45861	#9FB6CD
13	pharynx cell type		467	2.45466			#4169E1
16	otf+ cells 1	otf	324	1.70302	523	2.74901	#993404
21	otf+ cells 2		199	1.04599			#662506
20	goblet cell progenitors	goblet	240	1.2615	353	1.85545	#8B8B46
32	goblet cells		113	0.593955			#8B8B00
25	protonephridia flame cells	protonephridia	182	0.956636	264	1.38765	#FFA0BE
34	protonephridia tubule cells		82	0.431012			#FFBE96
22	psd+ cells	psd	196	1.03022	196	1.03022	#BCEE68
33	epidermis DVb	epidermis DVb	98	0.515112	98	0.515112	#1E90FF
			19025

## Sheet: D. japonica ACME
Dugesia japonica clusters
Cluster number	Cluster name	Cluster group	Freq	%	Freq group	% group	Cluster colour
0	neoblasts 1	neoblasts	1457	10.8683	3848	28.7036	#C8C8C8
1	neoblasts 2		1184	8.83187			#AFAFAF
4	neoblasts 3		1006	7.5041			#969696
17	germ cell progenitors		201	1.49933			#7D7D7D
5	early epidermal progenitors	epidermis	856	6.3852	3243	24.1907	#9ECAE1
8	late epidermal progenitors 1		715	5.33343			#6BAED6
11	late epidermal progenitors 2		564	4.20707			#4292C6
2	epidermis		1108	8.26496			#2171B5
3	ChAT neurons	neurons	1042	7.77264	1452	10.831	#FEC44F
12	GABA neurons		410	3.05833			#FEE391
6	muscle progenitors	muscle	758	5.65418	1658	12.3676	#EE5C42
10	muscle body		564	4.20707			#B22222
14	muscle pharynx		336	2.50634			#CD5555
15	pgrn+ parenchymal cells	parenchymal	278	2.0737	278	2.0737	#E066FF
7	phagocyte progenitors	phagocytes	747	5.57213	1378	10.279	#32CD32
9	phagocytes		631	4.70685			#228B22
18	secretory a	secretory	180	1.34268	615	4.5875	#8264C8
19	secretory b		171	1.27555			#9664C8
22	secretory c		103	0.768313			#5014B4
23	secretory d		93	0.693719			#9632C8
26	secretory e		43	0.320752			#9650FA
27	secretory f		25	0.186484			#C800FA
13	pharyx cell type	pharynx	338	2.52126	338	2.52126	#4169E1
16	otf+ cells 1	otf	222	1.65597	270	2.01402	#993404
25	otf+ cells 2		48	0.358049			#662506
24	goblet cells	goblet	92	0.68626	92	0.68626	#8B8B00
21	psd+ cells	psd	108	0.805609	108	0.805609	#BCEE68
20	epidermis DVb	epidermis DVb	126	0.939878	126	0.939878	#1E90FF
			13406

## Sheet: S. mediterranea Plass et al.
Schmidtea mediterranea clusters (Plass et al. Science 2018)
Cluster number	Cluster name	Cluster group	Freq	%	Freq group	% group	Cluster colour
0	neoblasts 1	neoblasts	2252	10.4211	7774	35.9741	#DCDCDC
1	neoblasts 2		1642	7.59833			#C8C8C8
4	neoblasts 3		1451	6.71448			#B4B4B4
6	neoblasts 4		1090	5.04396			#A0A0A0
12	neoblasts 5		594	2.74873			#8C8C8C
17	neoblasts 6		379	1.75382			#787878
25	neoblasts 7		280	1.2957			#646464
33	neoblasts 8		86	0.397964			#505050
3	early epidermal progenitors 1	epidermis	1507	6.97362	4181	19.3475	#9ECAE1
2	early epidermal progenitors 2		1601	7.40861			#6BAED6
10	late epidermal progenitors		758	3.50764			#56A0CE
22	epidermis		315	1.45766			#2171B5
5	neural progenitors	neurons	1288	5.9602	2612	12.087	#FFF7BC
11	ChAT neurons 1		609	2.81814			#FEC44F
23	ChAT neurons 2		313	1.4484			#FE9929
16	GABA neurons		402	1.86025			#FEE391
8	muscle progenitors	muscle	911	4.21564	2311	10.6941	#EE5C42
7	muscle body		1044	4.8311			#B22222
19	muscle body 2		356	1.64739			#CD5555
9	parenchymal progenitors	parenchymal	855	3.9565	2408	11.143	#FF69B4
18	pgrn+ parenchymal cells		373	1.72605			#E066FF
13	psap+ parenchymal cells		507	2.34614			#FF1493
24	aqp+ parenchymal cells		295	1.36511			#CD96CD
35	ldlrr+ parenchymal cells		61	0.282277			#F75394
21	pigment cells		317	1.46691			#CD6889
14	phagocyte progenitors	phagocytes	446	2.06386	614	2.84128	#32CD32
27	phagocytes		168	0.777418			#228B22
15	secretory 1	secretory	409	1.89264	559	2.58677	#6428C8
32	secretory 2		107	0.495141			#9664C8
36	secretory 3		43	0.198982			#8264C8
26	pharynx cell type	pharynx	208	0.962517	208	0.962517	#4169E1
28	otf+ cells 1	otf	165	0.763535	290	1.34197	#993404
29	otf+ cells 2		125	0.578436			#662506
20	goblet cells progenitors	goblet	340	1.57335	359	1.66127	#8B8B46
37	goblet cells		19	0.0879223			#8B8B00
31	protonephridia	protonephridia	109	0.504396	109	0.504396	#FFA0BE
34	psd+ cells	psd	75	0.347062	75	0.347062	#BCEE68
30	epidermis DVb	epidermis DVb	110	0.509024	110	0.509024	#1E90FF
			21610
