# Supplementary material for: ACME dissociation: a versatile cell fixation-dissociation method for single-cell transcriptomics
Source: Genome Biol. 2021 Apr 8;22:89. doi: 10.1186/s13059-021-02302-5 (PMC8028764; doi:10.1186/s13059-021-02302-5)
Supplement: Supplementary file 4 — Additional file 4: Table S3. Top markers by cluster. [file 13059_2021_2302_MOESM4_ESM.xlsx]

## Sheet: S. mediterranea ACME
p_val	avg_logFC	pct.1	pct.2	p_val_adj	cluster	gene
0	2.13487	0.839	0.205	0	0	SmMSTRG.164
0	2.01699	0.383	0.043	0	0	SmMSTRG.17409
0	1.77071	0.541	0.101	0	0	SmMSTRG.163
0	1.68657	0.399	0.068	0	0	SmMSTRG.8045
0	1.60795	0.258	0.023	0	0	SmMSTRG.2226
0	1.57556	0.47	0.117	0	0	SmMSTRG.6422
0	1.54736	0.332	0.063	0	0	SmMSTRG.13151
0	1.39664	0.65	0.246	0	0	SmMSTRG.4324
0	0.984129	0.853	0.468	0	0	SmMSTRG.13683
2.13279e-300	1.29269	0.307	0.062	4.79643e-296	0	SmMSTRG.15389
3.134e-298	1.33958	0.431	0.131	7.04805e-294	0	SmMSTRG.10880
2.4458e-263	1.39627	0.251	0.047	5.50035e-259	0	SmMSTRG.20374
8.70388e-252	1.35071	0.296	0.07	1.95742e-247	0	SmMSTRG.1088
2.44561e-91	0.836768	0.273	0.117	5.49993e-87	0	SmMSTRG.4448
1.00109e-62	0.804406	0.253	0.127	2.25135e-58	0	SmMSTRG.13759
3.4843e-60	0.745373	0.324	0.189	7.83583e-56	0	SmMSTRG.1561
7.76608e-56	0.599348	0.529	0.441	1.74651e-51	0	SmMSTRG.2506
9.07178e-37	0.649786	0.344	0.251	2.04015e-32	0	SmMSTRG.12090
3.03778e-11	0.309882	0.309	0.261	6.83166e-07	0	SmMSTRG.5145
2.76351e-05	0.353385	0.271	0.253	0.621485	0	SmMSTRG.2569
0	1.56687	0.969	0.315	0	1	SmMSTRG.8605
0	1.36857	0.482	0.109	0	1	SmMSTRG.11390
0	1.10055	0.595	0.213	0	1	SmMSTRG.20672
0	0.885105	0.879	0.489	0	1	SmMSTRG.20956
3.12271e-307	0.775091	0.899	0.541	7.02267e-303	1	SmMSTRG.18279
1.94477e-292	0.89606	0.728	0.346	4.37359e-288	1	SmMSTRG.19445
1.99497e-252	1.10385	0.3	0.071	4.48649e-248	1	SmMSTRG.15498
6.65101e-237	0.766497	0.758	0.416	1.49575e-232	1	SmMSTRG.18267
1.11648e-211	1.07742	0.269	0.066	2.51086e-207	1	SmMSTRG.6262
7.16833e-210	1.05837	0.307	0.086	1.61208e-205	1	SmMSTRG.4084
6.42926e-209	1.01863	0.321	0.093	1.44588e-204	1	SmMSTRG.6486
5.83853e-163	0.93701	0.267	0.08	1.31303e-158	1	SmMSTRG.20195
1.18466e-160	0.95739	0.26	0.077	2.66417e-156	1	SmMSTRG.3940
5.85942e-160	0.767988	0.557	0.287	1.31773e-155	1	SmMSTRG.20955
5.9603e-157	0.645808	0.711	0.439	1.34041e-152	1	SmMSTRG.8811
2.49608e-154	0.774231	0.489	0.232	5.61343e-150	1	SmMSTRG.15848
8.86523e-151	0.872898	0.363	0.144	1.9937e-146	1	SmMSTRG.22903
4.83162e-105	0.68749	0.458	0.25	1.08658e-100	1	SmMSTRG.7334
2.23209e-84	0.651581	0.394	0.215	5.01975e-80	1	SmMSTRG.2815
1.03568e-80	0.69722	0.309	0.151	2.32915e-76	1	SmMSTRG.7157
4.75266e-80	0.671163	0.325	0.165	1.06883e-75	1	SmMSTRG.16979
2.01978e-71	0.630122	0.307	0.156	4.54229e-67	1	SmMSTRG.3517
4.17472e-65	0.651913	0.277	0.14	9.38853e-61	1	SmMSTRG.15777
4.24953e-61	0.563224	0.356	0.207	9.55677e-57	1	SmMSTRG.18429
7.53497e-58	0.611672	0.287	0.154	1.69454e-53	1	SmMSTRG.5998
1.6229e-56	0.556525	0.263	0.135	3.64974e-52	1	SmMSTRG.17863
4.15701e-54	0.558768	0.259	0.135	9.3487e-50	1	SmMSTRG.13335
1.73884e-41	0.44088	0.35	0.224	3.91048e-37	1	SmMSTRG.7872
1.36644e-39	0.456141	0.268	0.156	3.073e-35	1	SmMSTRG.3546
9.61765e-31	0.428687	0.342	0.24	2.16291e-26	1	SmMSTRG.15670
0	1.53295	0.997	0.327	0	2	SmMSTRG.8605
0	1.35964	0.546	0.078	0	2	SmMSTRG.6486
0	1.35568	0.621	0.105	0	2	SmMSTRG.11390
0	1.1826	0.47	0.076	0	2	SmMSTRG.4084
0	1.11307	0.386	0.06	0	2	SmMSTRG.6262
0	1.10288	0.406	0.066	0	2	SmMSTRG.15498
0	1.09339	0.725	0.21	0	2	SmMSTRG.20672
0	1.07068	0.865	0.343	0	2	SmMSTRG.19445
0	1.05948	0.386	0.069	0	2	SmMSTRG.3940
0	1.01121	0.957	0.491	0	2	SmMSTRG.20956
0	0.982105	0.662	0.222	0	2	SmMSTRG.15848
0	0.902528	0.966	0.543	0	2	SmMSTRG.18279
0	0.899514	0.877	0.413	0	2	SmMSTRG.18267
1.38957e-298	0.902543	0.509	0.135	3.125e-294	2	SmMSTRG.22903
3.80012e-292	1.04326	0.33	0.062	8.5461e-288	2	SmMSTRG.5669
7.93163e-287	0.87586	0.722	0.278	1.78374e-282	2	SmMSTRG.20955
5.38635e-279	0.936074	0.359	0.075	1.21134e-274	2	SmMSTRG.20195
4.06472e-258	0.849684	0.643	0.237	9.14116e-254	2	SmMSTRG.7334
2.02277e-231	0.868205	0.254	0.046	4.549e-227	2	SmMSTRG.15846
1.29915e-229	0.851224	0.463	0.141	2.92166e-225	2	SmMSTRG.7157
5.18497e-228	0.862549	0.439	0.129	1.16605e-223	2	SmMSTRG.15777
1.84436e-224	0.850717	0.357	0.089	4.14779e-220	2	SmMSTRG.14793
6.96056e-218	0.806488	0.561	0.204	1.56536e-213	2	SmMSTRG.2815
2.17477e-207	0.802565	0.355	0.093	4.89085e-203	2	SmMSTRG.13213
5.54782e-190	0.794248	0.279	0.065	1.24765e-185	2	SmMSTRG.8603
2.3472e-189	0.75632	0.462	0.156	5.27861e-185	2	SmMSTRG.16979
1.63577e-169	0.75793	0.422	0.144	3.67869e-165	2	SmMSTRG.5998
1.16125e-165	0.705818	0.389	0.126	2.61153e-161	2	SmMSTRG.13335
4.57254e-160	0.767465	0.351	0.11	1.02832e-155	2	SmMSTRG.2252
1.74059e-140	0.706877	0.266	0.074	3.91441e-136	2	SmMSTRG.11928
0	2.88774	0.902	0.101	0	3	SmMSTRG.17020
0	2.46224	0.931	0.125	0	3	SmMSTRG.5154
0	2.41373	0.951	0.139	0	3	SmMSTRG.7733
0	2.37526	0.925	0.145	0	3	SmMSTRG.21024
0	2.29323	0.87	0.116	0	3	SmMSTRG.5828
0	2.29135	0.819	0.094	0	3	SmMSTRG.21643
0	2.23047	0.872	0.137	0	3	SmMSTRG.16669
0	2.19652	0.785	0.092	0	3	SmMSTRG.10310
0	2.1376	0.708	0.074	0	3	SmMSTRG.12183
0	2.13446	0.768	0.092	0	3	SmMSTRG.13018
0	2.12809	0.692	0.077	0	3	SmMSTRG.5496
0	2.08421	0.694	0.081	0	3	SmMSTRG.9230
0	2.06581	0.677	0.076	0	3	SmMSTRG.8544
0	2.05793	0.682	0.078	0	3	SmMSTRG.154
0	2.05754	0.681	0.085	0	3	SmMSTRG.16581
0	1.95412	0.921	0.159	0	3	SmMSTRG.1692
0	1.92771	0.565	0.063	0	3	SmMSTRG.14136
0	1.9262	0.549	0.06	0	3	SmMSTRG.155
0	1.89348	0.402	0.034	0	3	SmMSTRG.15537
0	1.83633	0.612	0.084	0	3	SmMSTRG.1566
0	1.78688	0.274	0.015	0	3	SmMSTRG.5490
0	1.77438	0.467	0.062	0	3	SmMSTRG.3169
0	1.76332	0.474	0.064	0	3	SmMSTRG.5054
0	1.75917	0.423	0.043	0	3	SmMSTRG.15620
0	1.6514	0.459	0.062	0	3	SmMSTRG.9407
0	1.63432	0.575	0.121	0	3	SmMSTRG.19633
0	1.62273	0.403	0.05	0	3	SmMSTRG.7502
0	1.59776	0.512	0.088	0	3	SmMSTRG.19669
0	1.59613	0.598	0.09	0	3	SmMSTRG.6772
0	1.58961	0.346	0.04	0	3	SmMSTRG.20542
0	3.46848	0.781	0.044	0	4	SmMSTRG.16348
0	2.55816	0.347	0.012	0	4	SmMSTRG.23667
0	2.43169	0.279	0.008	0	4	SmMSTRG.9694
0	2.33063	0.351	0.02	0	4	SmMSTRG.15027
0	2.31388	0.286	0.01	0	4	SmMSTRG.23664
0	2.02904	0.284	0.017	0	4	SmMSTRG.15025
8.97093e-289	1.62118	0.633	0.206	2.01747e-284	4	SmMSTRG.13173
1.75912e-191	1.83303	0.323	0.074	3.95608e-187	4	SmMSTRG.12008
1.09631e-156	1.70121	0.274	0.063	2.4655e-152	4	SmMSTRG.12010
1.05972e-148	1.5667	0.255	0.057	2.38321e-144	4	SmMSTRG.8953
1.24103e-126	1.56742	0.269	0.072	2.79095e-122	4	SmMSTRG.1408
7.53276e-87	1.44892	0.287	0.104	1.69404e-82	4	SmMSTRG.23662
3.27742e-16	0.809241	0.273	0.199	7.3706e-12	4	SmMSTRG.18592
8.17213e-15	0.763898	0.251	0.178	1.83783e-10	4	SmMSTRG.15234
1.08212e-10	0.270773	0.572	0.505	2.43358e-06	4	SmMSTRG.13683
9.40047e-10	0.650314	0.317	0.263	2.11407e-05	4	SmMSTRG.5145
0	3.1442	0.977	0.078	0	5	SmMSTRG.20313
0	2.71072	0.833	0.026	0	5	SmMSTRG.22560
0	2.61348	0.601	0.013	0	5	SmMSTRG.9900
0	2.60349	0.741	0.031	0	5	SmMSTRG.15898
0	2.57665	0.616	0.014	0	5	SmMSTRG.9903
0	2.38177	0.786	0.038	0	5	SmMSTRG.13021
0	2.26251	0.835	0.09	0	5	SmMSTRG.20320
0	1.70819	0.521	0.047	0	5	SmMSTRG.4613
0	1.68507	0.382	0.007	0	5	SmMSTRG.6537
0	1.68177	0.51	0.043	0	5	SmMSTRG.4614
0	1.6375	0.341	0.007	0	5	SmMSTRG.15895
0	1.62584	0.447	0.037	0	5	SmMSTRG.7180
0	1.62195	0.362	0.008	0	5	SmMSTRG.8647
0	1.60896	0.39	0.014	0	5	SmMSTRG.10415
0	1.50261	0.353	0.01	0	5	SmMSTRG.7876
0	1.36305	0.367	0.032	0	5	SmMSTRG.4612
0	1.34812	0.254	0.006	0	5	SmMSTRG.18460
0	1.33357	0.579	0.088	0	5	SmMSTRG.11458
0	1.3271	0.445	0.053	0	5	SmMSTRG.21510
0	1.31685	0.338	0.027	0	5	SmMSTRG.3587
0	1.31478	0.251	0.004	0	5	SmMSTRG.18462
0	1.17245	0.35	0.035	0	5	SmMSTRG.18807
0	1.12564	0.255	0.02	0	5	SmMSTRG.7176
0	1.10411	0.745	0.186	0	5	SmMSTRG.7905
2.02778e-296	1.07975	0.394	0.063	4.56028e-292	5	SmMSTRG.13454
1.39119e-184	0.799106	0.389	0.089	3.12864e-180	5	SmMSTRG.17002
2.43704e-148	0.87801	0.405	0.116	5.48066e-144	5	SmMSTRG.18706
8.56763e-143	0.689436	0.289	0.063	1.92677e-138	5	SmMSTRG.7903
2.86696e-124	0.841647	0.335	0.094	6.44751e-120	5	SmMSTRG.12728
9.31766e-92	0.694318	0.296	0.091	2.09545e-87	5	SmMSTRG.3781
0	2.38748	0.889	0.165	0	6	SmMSTRG.1692
0	2.37554	0.322	0.005	0	6	SmMSTRG.22296
0	2.32049	0.681	0.106	0	6	SmMSTRG.4831
0	1.8738	0.777	0.146	0	6	SmMSTRG.16669
0	1.84444	0.788	0.137	0	6	SmMSTRG.5154
0	1.81382	0.514	0.079	0	6	SmMSTRG.720
0	1.79653	0.562	0.089	0	6	SmMSTRG.1566
0	1.75007	0.833	0.149	0	6	SmMSTRG.7733
0	1.66606	0.55	0.107	0	6	SmMSTRG.13018
0	1.63544	0.782	0.157	0	6	SmMSTRG.21024
0	1.48255	0.503	0.098	0	6	SmMSTRG.6772
2.77833e-292	1.42471	0.466	0.092	6.24819e-288	6	SmMSTRG.5496
3.4364e-281	1.46089	0.472	0.099	7.72813e-277	6	SmMSTRG.16581
2.36471e-256	1.13447	0.503	0.115	5.318e-252	6	SmMSTRG.21643
4.52693e-228	1.15905	0.474	0.113	1.01806e-223	6	SmMSTRG.10310
1.1206e-220	1.44648	0.354	0.07	2.52011e-216	6	SmMSTRG.9407
9.39098e-217	1.50444	0.471	0.129	2.11194e-212	6	SmMSTRG.19633
1.29405e-216	1.20009	0.428	0.099	2.91019e-212	6	SmMSTRG.9230
8.59524e-201	1.38685	0.273	0.046	1.93298e-196	6	SmMSTRG.20542
3.67276e-198	1.39467	0.328	0.067	8.25968e-194	6	SmMSTRG.1222
1.4652e-196	1.36862	0.26	0.042	3.29509e-192	6	SmMSTRG.6412
1.06205e-195	1.38561	0.289	0.052	2.38843e-191	6	SmMSTRG.15620
6.75611e-186	1.19019	0.391	0.094	1.51938e-181	6	SmMSTRG.8544
1.41377e-184	1.10178	0.399	0.097	3.17942e-180	6	SmMSTRG.154
6.56803e-181	1.11227	0.391	0.095	1.47708e-176	6	SmMSTRG.12183
9.19159e-173	1.27766	0.379	0.097	2.0671e-168	6	SmMSTRG.19669
1.10258e-160	1.42238	0.416	0.129	2.4796e-156	6	SmMSTRG.15939
3.66004e-155	1.26575	0.277	0.059	8.23106e-151	6	SmMSTRG.7502
6.02979e-150	1.24245	0.306	0.073	1.35604e-145	6	SmMSTRG.3169
1.18141e-139	1.35347	0.266	0.061	2.65687e-135	6	SmMSTRG.16517
0	3.15115	0.845	0.02	0	7	SmMSTRG.8221
0	3.07652	0.828	0.018	0	7	SmMSTRG.8220
0	3.07493	0.856	0.025	0	7	SmMSTRG.8219
0	2.66688	0.648	0.009	0	7	SmMSTRG.8188
0	2.57358	0.607	0.008	0	7	SmMSTRG.8133
0	2.55588	0.653	0.011	0	7	SmMSTRG.8212
0	2.08	0.468	0.01	0	7	SmMSTRG.8216
0	2.04799	0.469	0.008	0	7	SmMSTRG.8217
0	1.54115	0.265	0.003	0	7	SmMSTRG.8186
2.1661e-163	0.876372	0.4	0.099	4.87135e-159	7	SmMSTRG.11458
1.58753e-86	0.613265	0.251	0.068	3.57021e-82	7	SmMSTRG.13021
1.51044e-84	0.777585	0.285	0.089	3.39683e-80	7	SmMSTRG.7579
2.67698e-80	0.481978	0.713	0.37	6.02025e-76	7	SmMSTRG.19445
1.62072e-65	0.654076	0.357	0.146	3.64484e-61	7	SmMSTRG.5899
1.36549e-49	0.352123	0.859	0.565	3.07086e-45	7	SmMSTRG.18279
6.57531e-36	0.34348	0.693	0.456	1.47872e-31	7	SmMSTRG.8811
1.5091e-32	0.353305	0.365	0.195	3.39383e-28	7	SmMSTRG.18592
3.53236e-31	0.269095	0.684	0.44	7.94392e-27	7	SmMSTRG.18267
2.16175e-27	0.394627	0.252	0.125	4.86155e-23	7	SmMSTRG.18706
2.23811e-27	0.36999	0.374	0.215	5.03329e-23	7	SmMSTRG.18429
8.54644e-24	0.366004	0.309	0.175	1.92201e-19	7	SmMSTRG.16979
6.64171e-22	0.304319	0.302	0.172	1.49365e-17	7	SmMSTRG.22688
4.815e-21	0.278406	0.416	0.264	1.08284e-16	7	SmMSTRG.7334
2.1819e-19	0.273594	0.363	0.228	4.90688e-15	7	SmMSTRG.2815
2.2209e-17	0.313048	0.371	0.245	4.99457e-13	7	SmMSTRG.15670
1.69532e-16	0.303742	0.294	0.182	3.8126e-12	7	SmMSTRG.8165
0	2.84142	0.718	0.018	0	8	SmMSTRG.22117
0	2.81989	0.702	0.02	0	8	SmMSTRG.13590
0	2.76227	0.741	0.039	0	8	SmMSTRG.2556
0	2.65899	0.432	0.021	0	8	SmMSTRG.9685
0	2.65039	0.405	0.007	0	8	SmMSTRG.19351
0	2.31228	0.606	0.05	0	8	SmMSTRG.9829
0	2.28225	0.606	0.046	0	8	SmMSTRG.21019
0	2.11845	0.453	0.02	0	8	SmMSTRG.9682
0	2.08915	0.648	0.098	0	8	SmMSTRG.13531
0	1.95591	0.388	0.016	0	8	SmMSTRG.11769
0	1.94757	0.396	0.009	0	8	SmMSTRG.3323
0	1.94226	0.417	0.025	0	8	SmMSTRG.13232
0	1.92612	0.743	0.11	0	8	SmMSTRG.17906
0	1.91598	0.448	0.023	0	8	SmMSTRG.12231
0	1.83516	0.384	0.026	0	8	SmMSTRG.9684
0	1.83142	0.385	0.026	0	8	SmMSTRG.3134
0	1.75411	0.444	0.055	0	8	SmMSTRG.13528
0	1.65497	0.75	0.188	0	8	SmMSTRG.7905
0	1.65174	0.309	0.016	0	8	SmMSTRG.2241
0	1.52539	0.384	0.038	0	8	SmMSTRG.22802
0	1.50051	0.256	0.011	0	8	SmMSTRG.18139
0	1.48811	0.856	0.35	0	8	SmMSTRG.5169
0	1.47975	0.521	0.093	0	8	SmMSTRG.11458
0	1.46891	0.76	0.166	0	8	SmMSTRG.7525
0	1.43985	0.479	0.086	0	8	SmMSTRG.17002
0	1.37795	0.307	0.032	0	8	SmMSTRG.13604
0	1.3732	0.401	0.059	0	8	SmMSTRG.7903
0	1.34979	0.252	0.022	0	8	SmMSTRG.20184
0	1.33786	0.346	0.044	0	8	SmMSTRG.22408
1.13154e-224	1.37125	0.521	0.139	2.54471e-220	8	SmMSTRG.2570
0	3.34155	0.873	0.063	0	9	SmMSTRG.20455
0	2.30239	0.827	0.076	0	9	SmMSTRG.6264
0	2.24243	0.551	0.011	0	9	SmMSTRG.5753
0	1.61072	0.452	0.029	0	9	SmMSTRG.14376
0	1.60062	0.365	0.009	0	9	SmMSTRG.12889
0	1.57908	0.403	0.024	0	9	SmMSTRG.14378
0	1.57321	0.354	0.007	0	9	SmMSTRG.5754
0	1.54587	0.337	0.007	0	9	SmMSTRG.11642
0	1.47094	0.895	0.199	0	9	SmMSTRG.13173
0	1.39817	0.3	0.006	0	9	SmMSTRG.20869
0	1.24582	0.496	0.069	0	9	SmMSTRG.12008
4.50818e-261	1.09194	0.41	0.068	1.01384e-256	9	SmMSTRG.1408
1.36482e-259	1.31111	0.39	0.062	3.06935e-255	9	SmMSTRG.11706
6.87641e-240	1.01068	0.343	0.051	1.54643e-235	9	SmMSTRG.849
1.83243e-224	0.916482	0.367	0.061	4.12095e-220	9	SmMSTRG.12010
5.44987e-127	0.754742	0.259	0.052	1.22562e-122	9	SmMSTRG.13012
7.19141e-126	0.844441	0.286	0.063	1.61728e-121	9	SmMSTRG.10067
9.73481e-117	0.80526	0.482	0.165	2.18926e-112	9	SmMSTRG.22688
7.10215e-96	0.744665	0.419	0.144	1.5972e-91	9	SmMSTRG.5899
2.26438e-93	0.724467	0.278	0.074	5.09236e-89	9	SmMSTRG.18350
3.43977e-93	0.562779	0.868	0.515	7.73571e-89	9	SmMSTRG.20956
1.12641e-86	0.579723	0.488	0.19	2.53319e-82	9	SmMSTRG.18592
1.48584e-79	0.617242	0.337	0.109	3.34152e-75	9	SmMSTRG.866
3.64719e-71	0.525273	0.773	0.454	8.20216e-67	9	SmMSTRG.8811
2.72184e-66	0.541457	0.604	0.303	6.12116e-62	9	SmMSTRG.20955
1.80518e-62	0.499071	0.761	0.438	4.05966e-58	9	SmMSTRG.18267
2.55729e-62	0.516204	0.268	0.087	5.75108e-58	9	SmMSTRG.1675
6.84153e-62	0.540998	0.273	0.091	1.53859e-57	9	SmMSTRG.18606
5.4446e-43	0.492832	0.446	0.225	1.22444e-38	9	SmMSTRG.2815
6.01727e-30	0.495303	0.341	0.18	1.35322e-25	9	SmMSTRG.8165
0	2.42465	0.303	0.006	0	10	SmMSTRG.8491
0	2.31455	0.328	0.008	0	10	SmMSTRG.6525
0	2.25404	0.48	0.05	0	10	SmMSTRG.22759
0	2.19348	0.32	0.009	0	10	SmMSTRG.23320
1.33879e-126	1.49615	0.297	0.063	3.01082e-122	10	SmMSTRG.10810
6.46664e-91	0.767859	0.607	0.26	1.45428e-86	10	SmMSTRG.164
9.51603e-87	1.22022	0.296	0.08	2.14006e-82	10	SmMSTRG.15389
6.2888e-67	1.19657	0.278	0.088	1.41429e-62	10	SmMSTRG.1088
6.72271e-60	1.15128	0.264	0.085	1.51187e-55	10	SmMSTRG.13151
2.08337e-48	0.981088	0.351	0.156	4.6853e-44	10	SmMSTRG.10880
1.94102e-47	0.897627	0.334	0.141	4.36516e-43	10	SmMSTRG.163
9.53905e-44	0.926257	0.331	0.148	2.14524e-39	10	SmMSTRG.6422
2.01219e-34	0.882714	0.428	0.26	4.52522e-30	10	SmMSTRG.5145
1.23521e-25	0.41248	0.66	0.503	2.77787e-21	10	SmMSTRG.13683
6.65579e-16	0.499745	0.402	0.285	1.49682e-11	10	SmMSTRG.4324
1.02462e-12	0.636487	0.29	0.2	2.30426e-08	10	SmMSTRG.1561
0.0004917	0.258613	0.434	0.417	1	10	SmMSTRG.5182
0	2.55246	0.543	0.012	0	11	SmMSTRG.21729
0	2.47768	0.883	0.092	0	11	SmMSTRG.6772
0	2.29467	0.915	0.132	0	11	SmMSTRG.5828
0	2.26199	0.446	0.009	0	11	SmMSTRG.11053
0	2.21202	0.878	0.106	0	11	SmMSTRG.10310
0	2.19027	0.792	0.089	0	11	SmMSTRG.154
0	2.1693	0.854	0.11	0	11	SmMSTRG.21643
0	2.13096	0.775	0.087	0	11	SmMSTRG.12183
0	2.03074	0.74	0.088	0	11	SmMSTRG.8544
0	2.02124	0.746	0.094	0	11	SmMSTRG.9230
0	2.0152	0.651	0.068	0	11	SmMSTRG.155
0	1.9467	0.631	0.073	0	11	SmMSTRG.14136
0	1.94559	0.69	0.092	0	11	SmMSTRG.19669
0	1.93367	0.703	0.081	0	11	SmMSTRG.720
0	1.88022	0.43	0.031	0	11	SmMSTRG.19803
0	1.75434	0.651	0.093	0	11	SmMSTRG.5496
0	1.70194	0.903	0.16	0	11	SmMSTRG.7733
0	1.69228	0.89	0.165	0	11	SmMSTRG.21024
0	1.68284	0.77	0.124	0	11	SmMSTRG.17020
0	1.66956	0.637	0.101	0	11	SmMSTRG.16581
0	1.62788	0.299	0.017	0	11	SmMSTRG.22848
0	1.51214	0.784	0.158	0	11	SmMSTRG.16669
0	1.44294	0.645	0.112	0	11	SmMSTRG.13018
0	1.42207	0.869	0.179	0	11	SmMSTRG.1692
0	1.32246	0.792	0.149	0	11	SmMSTRG.5154
9.45394e-246	1.3418	0.527	0.099	2.1261e-241	11	SmMSTRG.1566
1.9232e-245	1.38499	0.448	0.072	4.32509e-241	11	SmMSTRG.9407
2.08795e-243	1.3988	0.352	0.045	4.69558e-239	11	SmMSTRG.15537
3.94123e-200	1.30343	0.552	0.133	8.86343e-196	11	SmMSTRG.19633
1.24781e-169	1.28769	0.297	0.045	2.80621e-165	11	SmMSTRG.6412
0	2.8567	0.867	0.105	0	12	SmMSTRG.13531
0	2.66617	0.715	0.057	0	12	SmMSTRG.13528
0	2.56171	0.588	0.029	0	12	SmMSTRG.9684
0	2.4384	0.568	0.032	0	12	SmMSTRG.13604
0	2.35904	0.613	0.066	0	12	SmMSTRG.13454
0	2.12689	0.43	0.024	0	12	SmMSTRG.12107
0	2.12034	0.42	0.031	0	12	SmMSTRG.9685
0	2.05174	0.69	0.098	0	12	SmMSTRG.11458
0	2.0112	0.422	0.031	0	12	SmMSTRG.9682
0	1.85965	0.331	0.025	0	12	SmMSTRG.7176
0	1.82039	0.773	0.108	0	12	SmMSTRG.20313
0	1.81563	0.283	0.015	0	12	SmMSTRG.13530
4.60446e-307	1.96283	0.669	0.114	1.0355e-302	12	SmMSTRG.20320
4.80535e-278	1.80796	0.364	0.035	1.08068e-273	12	SmMSTRG.3587
1.76711e-267	1.80594	0.295	0.023	3.97406e-263	12	SmMSTRG.19868
2.14482e-262	1.56733	0.474	0.062	4.82348e-258	12	SmMSTRG.2556
9.10399e-233	1.75451	0.383	0.046	2.0474e-228	12	SmMSTRG.22802
4.27483e-228	1.47197	0.632	0.128	9.61367e-224	12	SmMSTRG.17906
4.75155e-206	1.45023	0.854	0.303	1.06858e-201	12	SmMSTRG.16108
5.90103e-199	1.48469	0.723	0.202	1.32708e-194	12	SmMSTRG.7905
3.23091e-183	1.67435	0.356	0.05	7.26599e-179	12	SmMSTRG.7180
2.1279e-175	1.55264	0.272	0.031	4.78544e-171	12	SmMSTRG.17933
9.97848e-175	1.56335	0.299	0.037	2.24406e-170	12	SmMSTRG.3134
3.07796e-142	1.76265	0.358	0.064	6.92202e-138	12	SmMSTRG.4613
5.26128e-132	1.30326	0.335	0.058	1.18321e-127	12	SmMSTRG.20892
3.40444e-130	1.34581	0.543	0.151	7.65623e-126	12	SmMSTRG.17907
7.62018e-130	1.37435	0.426	0.096	1.7137e-125	12	SmMSTRG.17002
7.29517e-125	1.45935	0.326	0.06	1.64061e-120	12	SmMSTRG.23595
7.93039e-121	1.30052	0.509	0.142	1.78346e-116	12	SmMSTRG.7906
8.54478e-115	1.60127	0.318	0.061	1.92164e-110	12	SmMSTRG.4614
0	3.62664	0.861	0.023	0	13	SmMSTRG.10563
0	3.33434	0.758	0.014	0	13	SmMSTRG.11347
0	2.82505	0.561	0.024	0	13	SmMSTRG.6134
0	2.82015	0.61	0.028	0	13	SmMSTRG.19279
0	2.61105	0.732	0.117	0	13	SmMSTRG.7529
0	2.32367	0.441	0.029	0	13	SmMSTRG.15455
0	2.24194	0.448	0.033	0	13	SmMSTRG.21599
0	2.23953	0.413	0.04	0	13	SmMSTRG.21830
0	2.21643	0.37	0.021	0	13	SmMSTRG.21669
0	2.09164	0.255	0.005	0	13	SmMSTRG.865
0	2.06279	0.383	0.032	0	13	SmMSTRG.15135
0	2.05495	0.255	0.005	0	13	SmMSTRG.21829
0	2.02262	0.263	0.002	0	13	SmMSTRG.3369
0	1.99674	0.313	0.019	0	13	SmMSTRG.4899
0	1.98018	0.251	0.002	0	13	SmMSTRG.15669
9.22365e-250	2.02443	0.863	0.303	2.07431e-245	13	SmMSTRG.16108
7.94995e-234	1.80863	0.452	0.063	1.78786e-229	13	SmMSTRG.21019
4.75413e-232	2.10145	0.424	0.058	1.06916e-227	13	SmMSTRG.7902
8.35792e-216	1.88196	0.698	0.181	1.87961e-211	13	SmMSTRG.7525
1.74326e-207	1.79249	0.439	0.067	3.92041e-203	13	SmMSTRG.9829
8.29147e-199	1.81751	0.707	0.203	1.86467e-194	13	SmMSTRG.7905
7.31483e-190	1.87219	0.604	0.15	1.64503e-185	13	SmMSTRG.17907
4.23674e-189	1.87964	0.57	0.13	9.52801e-185	13	SmMSTRG.17906
7.13215e-183	1.89026	0.281	0.031	1.60395e-178	13	SmMSTRG.11484
2.4931e-180	1.87954	0.281	0.031	5.60673e-176	13	SmMSTRG.9215
2.81729e-162	1.99187	0.557	0.147	6.33581e-158	13	SmMSTRG.2570
8.57933e-155	1.81481	0.379	0.067	1.92941e-150	13	SmMSTRG.7903
3.60274e-149	1.80431	0.533	0.141	8.1022e-145	13	SmMSTRG.7906
3.59109e-130	1.81878	0.441	0.107	8.076e-126	13	SmMSTRG.16317
5.08217e-116	1.87628	0.355	0.076	1.14293e-111	13	SmMSTRG.11531
0	3.93498	0.943	0.059	0	14	SmMSTRG.11706
0	3.40043	0.779	0.026	0	14	SmMSTRG.15290
0	3.13837	0.782	0.02	0	14	SmMSTRG.287
0	3.02855	0.811	0.052	0	14	SmMSTRG.8784
0	2.97899	0.757	0.045	0	14	SmMSTRG.6334
0	2.9561	0.817	0.048	0	14	SmMSTRG.849
0	2.73763	0.663	0.034	0	14	SmMSTRG.6333
0	2.67281	0.655	0.026	0	14	SmMSTRG.6330
0	2.48254	0.598	0.013	0	14	SmMSTRG.5016
0	2.40268	0.493	0.005	0	14	SmMSTRG.6993
0	2.39693	0.558	0.009	0	14	SmMSTRG.285
0	2.36141	0.96	0.215	0	14	SmMSTRG.13173
0	2.25943	0.48	0.003	0	14	SmMSTRG.6994
0	2.14772	0.512	0.014	0	14	SmMSTRG.14953
0	1.94581	0.464	0.01	0	14	SmMSTRG.23017
0	1.92986	0.426	0.016	0	14	SmMSTRG.8449
0	1.87241	0.431	0.005	0	14	SmMSTRG.798
0	1.77426	0.412	0.005	0	14	SmMSTRG.10625
0	1.76713	0.353	0.008	0	14	SmMSTRG.6331
0	1.65871	0.431	0.014	0	14	SmMSTRG.17386
0	1.63902	0.456	0.033	0	14	SmMSTRG.2610
0	1.5885	0.394	0.017	0	14	SmMSTRG.14471
0	1.57866	0.334	0.007	0	14	SmMSTRG.22627
0	1.57646	0.345	0.008	0	14	SmMSTRG.6661
0	1.57231	0.396	0.024	0	14	SmMSTRG.11093
0	1.53128	0.318	0.005	0	14	SmMSTRG.13362
0	1.51264	0.27	0.008	0	14	SmMSTRG.23386
0	1.49851	0.34	0.009	0	14	SmMSTRG.8387
9.62333e-295	1.63318	0.412	0.033	2.16419e-290	14	SmMSTRG.509
1.02373e-227	2.06013	0.582	0.088	2.30227e-223	14	SmMSTRG.20455
0	2.34266	0.846	0.097	0	15	SmMSTRG.9785
4.47236e-246	2.23525	0.891	0.212	1.00579e-241	15	SmMSTRG.20663
3.39008e-77	1.75855	0.876	0.586	7.62396e-73	15	SmMSTRG.17503
1.40828e-54	0.796229	0.775	0.377	3.16709e-50	15	SmMSTRG.8605
6.45818e-48	0.925662	0.435	0.151	1.45238e-43	15	SmMSTRG.21123
4.74777e-39	1.50313	0.441	0.185	1.06773e-34	15	SmMSTRG.19693
2.37044e-37	0.7828	0.393	0.143	5.33087e-33	15	SmMSTRG.11390
3.07112e-29	0.779353	0.275	0.093	6.90663e-25	15	SmMSTRG.3940
4.9934e-27	0.640066	0.766	0.526	1.12297e-22	15	SmMSTRG.20956
2.72172e-25	0.481707	0.814	0.575	6.12088e-21	15	SmMSTRG.18279
3.23961e-24	0.710699	0.254	0.092	7.28555e-20	15	SmMSTRG.15498
1.6637e-23	0.62267	0.482	0.249	3.74149e-19	15	SmMSTRG.20672
3.59534e-22	0.630027	0.284	0.114	8.08556e-18	15	SmMSTRG.6486
2.9124e-21	0.521832	0.627	0.382	6.54969e-17	15	SmMSTRG.19445
3.16978e-20	0.425674	0.716	0.447	7.12851e-16	15	SmMSTRG.18267
9.79734e-20	0.609566	0.328	0.152	2.20332e-15	15	SmMSTRG.15777
2.77221e-16	0.586092	0.447	0.255	6.23442e-12	15	SmMSTRG.15848
1.1498e-15	0.446384	0.473	0.268	2.58579e-11	15	SmMSTRG.7334
1.65354e-14	0.399089	0.675	0.464	3.71865e-10	15	SmMSTRG.8811
7.79477e-14	0.516339	0.491	0.312	1.75297e-09	15	SmMSTRG.20955
9.05742e-13	0.387944	0.29	0.146	2.03692e-08	15	SmMSTRG.17863
4.38255e-12	0.391532	0.879	0.751	9.85591e-08	15	SmMSTRG.15016
5.05403e-12	0.480629	0.322	0.179	1.1366e-07	15	SmMSTRG.16979
1.23081e-11	0.459535	0.302	0.164	2.76797e-07	15	SmMSTRG.22903
2.64677e-09	0.431159	0.287	0.166	5.95232e-05	15	SmMSTRG.5998
3.98139e-09	0.328802	0.296	0.17	8.95374e-05	15	SmMSTRG.3517
9.19463e-09	0.327922	0.426	0.276	0.000206778	15	SmMSTRG.7734
2.10252e-08	0.379629	0.281	0.166	0.000472835	15	SmMSTRG.7157
2.75488e-08	0.322957	0.364	0.232	0.000619544	15	SmMSTRG.2815
0.000122601	0.341199	0.843	0.71	1	15	SmMSTRG.17787
0	5.2527	0.861	0.037	0	16	SmMSTRG.21121
0	2.76336	0.759	0.022	0	16	SmMSTRG.11687
0	2.75429	0.605	0.002	0	16	SmMSTRG.12726
0	2.59156	0.574	0.002	0	16	SmMSTRG.15510
0	2.47418	0.475	0.002	0	16	SmMSTRG.4884
0	2.31535	0.469	0.002	0	16	SmMSTRG.22591
0	2.25051	0.426	0.002	0	16	SmMSTRG.4710
0	2.24755	0.793	0.076	0	16	SmMSTRG.15389
0	2.24623	0.315	0.001	0	16	SmMSTRG.4631
0	2.21391	0.306	0.001	0	16	SmMSTRG.7044
0	2.20145	0.503	0.03	0	16	SmMSTRG.18995
0	2.1836	0.37	0.003	0	16	SmMSTRG.7414
0	2.08661	0.361	0.001	0	16	SmMSTRG.22592
0	1.92968	0.321	0.002	0	16	SmMSTRG.9076
0	1.89974	0.287	0.004	0	16	SmMSTRG.20507
0	1.81371	0.358	0.015	0	16	SmMSTRG.15517
0	1.77271	0.281	0.001	0	16	SmMSTRG.634
0	1.66659	0.296	0.012	0	16	SmMSTRG.5668
0	1.6573	0.281	0.006	0	16	SmMSTRG.5058
1.62551e-294	1.75928	0.466	0.038	3.65561e-290	16	SmMSTRG.9506
1.06084e-234	1.45731	0.284	0.017	2.38572e-230	16	SmMSTRG.3549
1.30839e-229	1.52897	0.333	0.025	2.94244e-225	16	SmMSTRG.13408
1.61946e-228	1.77224	0.5	0.058	3.64201e-224	16	SmMSTRG.20892
1.59549e-198	1.60028	0.472	0.058	3.58809e-194	16	SmMSTRG.18387
1.39211e-197	1.61026	0.395	0.041	3.13071e-193	16	SmMSTRG.16681
1.54942e-177	1.37259	0.275	0.022	3.48448e-173	16	SmMSTRG.16608
1.32968e-123	1.33346	0.5	0.096	2.99031e-119	16	SmMSTRG.8045
3.84346e-109	1.27184	0.278	0.035	8.64356e-105	16	SmMSTRG.7282
4.06056e-108	1.23981	0.37	0.061	9.1318e-104	16	SmMSTRG.7619
4.69499e-57	1.32685	0.448	0.151	1.05586e-52	16	SmMSTRG.21123
0	2.08477	0.593	0.017	0	17	SmMSTRG.14192
0	1.91421	0.58	0.036	0	17	SmMSTRG.14813
0	1.41995	0.355	0.01	0	17	SmMSTRG.20413
0	1.39453	0.29	0.001	0	17	SmMSTRG.398
0	1.10331	0.267	0.007	0	17	SmMSTRG.1284
3.11611e-161	1.40603	0.997	0.374	7.00781e-157	17	SmMSTRG.8605
1.69757e-156	0.933905	0.251	0.019	3.81766e-152	17	SmMSTRG.23503
8.33248e-147	1.31607	0.583	0.108	1.87389e-142	17	SmMSTRG.13213
1.72533e-146	1.28418	0.593	0.109	3.88009e-142	17	SmMSTRG.6486
7.26493e-142	1.09537	0.319	0.034	1.63381e-137	17	SmMSTRG.14571
7.22114e-117	1.18854	0.521	0.102	1.62396e-112	17	SmMSTRG.4084
4.20924e-106	1.05519	0.404	0.068	9.46615e-102	17	SmMSTRG.7861
9.94702e-91	1.04319	0.603	0.161	2.23699e-86	17	SmMSTRG.5998
1.28127e-84	1.00754	0.407	0.083	2.88146e-80	17	SmMSTRG.6262
1.06069e-74	0.917816	0.879	0.379	2.38539e-70	17	SmMSTRG.19445
2.34257e-59	0.929075	0.528	0.166	5.2682e-55	17	SmMSTRG.3517
4.405e-57	0.70269	0.941	0.573	9.90642e-53	17	SmMSTRG.18279
1.03946e-54	0.942688	0.476	0.15	2.33765e-50	17	SmMSTRG.15777
9.01102e-53	0.769968	0.257	0.053	2.02649e-48	17	SmMSTRG.10638
2.03316e-52	0.816291	0.658	0.265	4.57238e-48	17	SmMSTRG.7334
1.86715e-51	0.844224	0.3	0.07	4.19903e-47	17	SmMSTRG.20788
3.59609e-51	0.751698	0.378	0.102	8.08725e-47	17	SmMSTRG.3934
1.82094e-50	0.696292	0.932	0.524	4.0951e-46	17	SmMSTRG.20956
3.38609e-49	0.827303	0.261	0.057	7.61499e-45	17	SmMSTRG.17579
2.4973e-45	0.801349	0.629	0.253	5.61617e-41	17	SmMSTRG.15848
1.06235e-44	0.676344	0.505	0.176	2.38911e-40	17	SmMSTRG.16979
2.37655e-43	0.814875	0.316	0.085	5.34462e-39	17	SmMSTRG.2844
4.54732e-41	0.762964	0.3	0.081	1.02265e-36	17	SmMSTRG.14610
6.19305e-41	0.680406	0.326	0.091	1.39275e-36	17	SmMSTRG.11751
8.17164e-29	0.66434	0.316	0.108	1.83772e-24	17	SmMSTRG.14793
0	2.63931	0.387	0.005	0	18	SmMSTRG.15462
0	2.21188	0.346	0.009	0	18	SmMSTRG.1939
0	2.08575	0.374	0.012	0	18	SmMSTRG.6897
0	2.0114	0.412	0.017	0	18	SmMSTRG.14796
0	1.8239	0.259	0.002	0	18	SmMSTRG.19350
1.45674e-306	1.67571	0.272	0.009	3.27606e-302	18	SmMSTRG.10841
2.04707e-280	1.63672	0.255	0.008	4.60365e-276	18	SmMSTRG.20199
1.53851e-244	2.00946	0.449	0.034	3.45996e-240	18	SmMSTRG.15724
1.00419e-241	1.86126	0.3	0.014	2.25832e-237	18	SmMSTRG.8091
7.54615e-197	1.71489	0.272	0.015	1.69705e-192	18	SmMSTRG.6078
1.03003e-196	1.89679	0.379	0.03	2.31644e-192	18	SmMSTRG.20198
2.75329e-153	1.65446	0.263	0.018	6.19188e-149	18	SmMSTRG.6987
1.24189e-147	1.75156	0.337	0.031	2.7929e-143	18	SmMSTRG.8978
5.134e-90	1.74578	0.259	0.03	1.15459e-85	18	SmMSTRG.7279
8.40413e-80	1.64104	0.354	0.061	1.89001e-75	18	SmMSTRG.8400
3.59774e-68	1.31147	0.342	0.064	8.09097e-64	18	SmMSTRG.8784
1.12814e-54	1.4135	0.416	0.11	2.53707e-50	18	SmMSTRG.23662
1.88199e-46	1.103	0.461	0.143	4.23241e-42	18	SmMSTRG.19633
1.40025e-43	1.00278	0.65	0.284	3.14903e-39	18	SmMSTRG.4324
1.10048e-34	0.914399	0.798	0.504	2.47487e-30	18	SmMSTRG.13683
3.15517e-09	0.617468	0.259	0.134	7.09567e-05	18	SmMSTRG.16245
9.0889e-08	0.545706	0.329	0.201	0.002044	18	SmMSTRG.1561
9.42248e-06	0.541376	0.263	0.17	0.211902	18	SmMSTRG.1092
5.84006e-160	1.26588	0.3	0.022	1.31337e-155	19	SmMSTRG.7303
1.99096e-148	1.23242	0.317	0.027	4.47746e-144	19	SmMSTRG.22301
2.2396e-32	0.711666	0.346	0.103	5.03664e-28	19	SmMSTRG.7466
1.13595e-29	0.517426	0.317	0.091	2.55464e-25	19	SmMSTRG.1088
6.72055e-22	0.524007	0.391	0.153	1.51138e-17	19	SmMSTRG.5899
1.04446e-15	0.495494	0.494	0.258	2.34888e-11	19	SmMSTRG.12090
3.61492e-09	0.487451	0.259	0.129	8.1296e-05	19	SmMSTRG.18706
8.20273e-09	0.437946	0.309	0.166	0.000184471	19	SmMSTRG.3619
0	2.56552	0.538	0.024	0	20	SmMSTRG.9517
0	2.48425	0.571	0.04	0	20	SmMSTRG.11089
0	2.25429	0.433	0.012	0	20	SmMSTRG.9520
0	2.19419	0.433	0.019	0	20	SmMSTRG.11090
0	1.94463	0.371	0.006	0	20	SmMSTRG.5839
0	1.7961	0.3	0.008	0	20	SmMSTRG.9518
5.43933e-195	1.8507	0.262	0.014	1.22325e-190	20	SmMSTRG.20570
7.45602e-172	1.65436	0.367	0.032	1.67679e-167	20	SmMSTRG.6649
2.42177e-42	1.17535	0.375	0.105	5.44632e-38	20	SmMSTRG.6264
2.11336e-16	0.333768	0.467	0.226	4.75273e-12	20	SmMSTRG.13173
2.09347e-13	0.519798	0.292	0.13	4.708e-09	20	SmMSTRG.7529
1.50503e-07	0.319738	0.717	0.577	0.00338466	20	SmMSTRG.18279
6.7203e-07	0.457237	0.296	0.177	0.0151133	20	SmMSTRG.22688
9.15524e-07	0.484297	0.375	0.249	0.0205892	20	SmMSTRG.15670
2.13626e-06	0.487742	0.342	0.221	0.0480423	20	SmMSTRG.18792
2.52508e-06	0.288248	0.817	0.695	0.0567866	20	SmMSTRG.12061
9.82229e-06	0.295858	0.583	0.45	0.220893	20	SmMSTRG.18267
1.03714e-05	0.356454	0.375	0.257	0.233243	20	SmMSTRG.15848
2.30106e-05	0.298561	0.592	0.466	0.517486	20	SmMSTRG.8811
0.000114967	0.278916	0.629	0.516	1	20	SmMSTRG.13350
0.000184822	0.261927	0.504	0.385	1	20	SmMSTRG.19445
0.00103828	0.274714	0.367	0.278	1	20	SmMSTRG.7734
0	5.01814	0.995	0.015	0	21	SmMSTRG.11294
0	3.02802	0.673	0.002	0	21	SmMSTRG.6907
0	2.64895	0.779	0.037	0	21	SmMSTRG.16806
0	2.5306	0.598	0.024	0	21	SmMSTRG.13408
0	2.38345	0.482	0.017	0	21	SmMSTRG.3549
0	2.1354	0.432	0.017	0	21	SmMSTRG.15517
0	1.95155	0.296	0.005	0	21	SmMSTRG.17427
0	1.86099	0.327	0.01	0	21	SmMSTRG.11124
0	1.84968	0.251	0.001	0	21	SmMSTRG.14708
1.73289e-234	1.70098	0.276	0.011	3.89711e-230	21	SmMSTRG.1852
1.16943e-206	1.87168	0.422	0.03	2.62993e-202	21	SmMSTRG.15520
2.7423e-201	1.76404	0.291	0.014	6.16716e-197	21	SmMSTRG.18141
9.18516e-153	1.75865	0.372	0.031	2.06565e-148	21	SmMSTRG.11687
2.20531e-136	1.68754	0.578	0.083	4.95953e-132	21	SmMSTRG.15389
2.44169e-128	1.87673	0.392	0.041	5.49111e-124	21	SmMSTRG.18445
5.99453e-127	1.58229	0.286	0.022	1.34811e-122	21	SmMSTRG.7708
1.26263e-122	1.46931	0.251	0.017	2.83952e-118	21	SmMSTRG.954
6.69611e-118	1.71596	0.367	0.039	1.50589e-113	21	SmMSTRG.14461
2.16775e-91	1.55327	0.462	0.075	4.87505e-87	21	SmMSTRG.17409
3.16629e-78	1.34081	0.503	0.098	7.12066e-74	21	SmMSTRG.8045
1.32769e-76	1.50206	0.271	0.033	2.98583e-72	21	SmMSTRG.18968
5.59141e-62	1.25039	0.583	0.158	1.25745e-57	21	SmMSTRG.10880
4.31983e-60	1.30568	0.307	0.05	9.71487e-56	21	SmMSTRG.10579
5.88773e-54	1.29084	0.251	0.037	1.32409e-49	21	SmMSTRG.7282
3.07613e-49	1.30581	0.518	0.156	6.9179e-45	21	SmMSTRG.19784
1.04216e-47	1.1787	0.513	0.15	2.3437e-43	21	SmMSTRG.6422
1.1955e-46	1.26192	0.347	0.075	2.68855e-42	21	SmMSTRG.22641
6.23232e-32	0.968888	0.412	0.131	1.40159e-27	21	SmMSTRG.4448
1.40376e-29	1.04477	0.296	0.08	3.15692e-25	21	SmMSTRG.13347
6.03621e-27	0.993604	0.307	0.09	1.35748e-22	21	SmMSTRG.12631
0	4.04715	0.816	0.009	0	22	SmMSTRG.13608
0	4.00068	0.806	0.003	0	22	SmMSTRG.19450
0	3.97669	0.816	0.003	0	22	SmMSTRG.19451
0	3.92879	0.796	0.008	0	22	SmMSTRG.13606
0	3.59374	0.745	0.001	0	22	SmMSTRG.19456
0	2.96693	0.582	0.001	0	22	SmMSTRG.19393
0	2.0016	0.362	0.002	0	22	SmMSTRG.19396
0	1.79363	0.286	0.001	0	22	SmMSTRG.3504
3.78809e-266	1.55931	0.26	0.008	8.51904e-262	22	SmMSTRG.16436
7.16657e-246	2.60333	0.811	0.101	1.61169e-241	22	SmMSTRG.6264
1.93445e-230	1.68337	0.265	0.01	4.35039e-226	22	SmMSTRG.18868
1.21774e-187	2.02502	0.469	0.041	2.73857e-183	22	SmMSTRG.20630
8.75011e-171	1.97727	0.423	0.036	1.96781e-166	22	SmMSTRG.14378
9.55078e-157	1.89776	0.444	0.043	2.14788e-152	22	SmMSTRG.14376
5.10651e-148	1.67226	0.367	0.031	1.1484e-143	22	SmMSTRG.18634
7.97969e-142	1.45469	0.357	0.03	1.79455e-137	22	SmMSTRG.9863
1.03227e-140	1.60352	0.393	0.037	2.32147e-136	22	SmMSTRG.16934
8.72907e-139	1.91753	0.832	0.187	1.96308e-134	22	SmMSTRG.7525
3.93209e-123	2.00256	0.704	0.135	8.84289e-119	22	SmMSTRG.17906
1.55021e-102	1.83663	0.541	0.096	3.48627e-98	22	SmMSTRG.8586
4.9862e-98	1.32512	0.265	0.024	1.12135e-93	22	SmMSTRG.23048
5.55852e-96	1.46397	0.821	0.223	1.25005e-91	22	SmMSTRG.13173
2.97392e-95	1.34931	0.378	0.048	6.68806e-91	22	SmMSTRG.6764
4.90348e-59	1.24497	0.291	0.045	1.10274e-54	22	SmMSTRG.20864
1.9725e-56	1.16482	0.367	0.07	4.43596e-52	22	SmMSTRG.8671
1.97049e-55	1.20184	0.291	0.047	4.43144e-51	22	SmMSTRG.18555
2.98217e-52	1.01523	0.337	0.062	6.70661e-48	22	SmMSTRG.20892
5.42448e-41	1.11246	0.255	0.047	1.21991e-36	22	SmMSTRG.21830
1.4681e-39	1.15195	0.505	0.165	3.30161e-35	22	SmMSTRG.3619
1.12392e-28	1.09163	0.474	0.179	2.52757e-24	22	SmMSTRG.15234
0	3.26727	0.806	0.036	0	23	SmMSTRG.10563
0	2.87159	0.607	0.027	0	23	SmMSTRG.11347
0	1.81632	0.267	0.001	0	23	SmMSTRG.10493
0	1.61557	0.314	0.008	0	23	SmMSTRG.9564
7.74987e-262	1.56133	0.262	0.008	1.74287e-257	23	SmMSTRG.6550
3.35151e-238	1.70503	0.257	0.008	7.5372e-234	23	SmMSTRG.21829
6.92127e-174	1.51091	0.257	0.012	1.55652e-169	23	SmMSTRG.5742
2.67252e-141	1.87379	0.44	0.045	6.01024e-137	23	SmMSTRG.21830
3.49478e-103	1.72512	0.628	0.127	7.85942e-99	23	SmMSTRG.7529
1.13914e-96	1.47919	0.435	0.061	2.56182e-92	23	SmMSTRG.20892
2.90125e-81	1.51355	0.728	0.21	6.52463e-77	23	SmMSTRG.7905
1.07746e-79	1.5381	0.403	0.064	2.4231e-75	23	SmMSTRG.7902
3.22967e-65	1.46555	0.393	0.072	7.26321e-61	23	SmMSTRG.7903
3.26227e-65	1.74188	0.639	0.19	7.33652e-61	23	SmMSTRG.7525
1.2507e-52	1.42935	0.508	0.137	2.81271e-48	23	SmMSTRG.17906
5.1223e-49	1.24461	0.424	0.101	1.15195e-44	23	SmMSTRG.17002
7.82532e-45	1.27711	0.393	0.096	1.75984e-40	23	SmMSTRG.18606
1.19918e-42	1.33542	0.707	0.313	2.69684e-38	23	SmMSTRG.16108
7.62712e-34	1.10878	0.482	0.165	1.71526e-29	23	SmMSTRG.3619
8.60964e-31	1.20968	0.45	0.158	1.93622e-26	23	SmMSTRG.17907
1.02264e-25	0.95534	0.366	0.12	2.29981e-21	23	SmMSTRG.12380
4.93898e-23	1.0789	0.393	0.148	1.11073e-18	23	SmMSTRG.7906
2.95507e-18	0.672359	0.686	0.447	6.64565e-14	23	SmMSTRG.2506
3.12721e-17	0.955146	0.304	0.113	7.03277e-13	23	SmMSTRG.16317
7.44879e-15	0.734613	0.424	0.201	1.67516e-10	23	SmMSTRG.18592
4.29484e-14	0.721338	0.44	0.22	9.65866e-10	23	SmMSTRG.18792
7.36128e-13	0.834732	0.634	0.415	1.65548e-08	23	SmMSTRG.5182
1.54614e-11	0.747531	0.351	0.177	3.47711e-07	23	SmMSTRG.22688
1.52923e-07	0.575687	0.309	0.17	0.00343909	23	SmMSTRG.1092
1.79596e-06	0.544221	0.393	0.253	0.0403894	23	SmMSTRG.2569
0	3.51784	0.93	0.038	0	24	SmMSTRG.9894
0	3.50725	1	0.12	0	24	SmMSTRG.20320
0	3.19558	0.963	0.058	0	24	SmMSTRG.4614
0	3.15655	0.947	0.041	0	24	SmMSTRG.4612
0	3.10559	0.952	0.062	0	24	SmMSTRG.4613
0	2.80802	0.995	0.116	0	24	SmMSTRG.20313
0	2.62875	0.759	0.023	0	24	SmMSTRG.17054
0	2.44793	0.85	0.06	0	24	SmMSTRG.22560
0	1.9034	0.439	0.013	0	24	SmMSTRG.8066
0	1.75272	0.321	0.006	0	24	SmMSTRG.17046
8.45475e-267	1.72696	0.428	0.022	1.90139e-262	24	SmMSTRG.4592
9.13868e-257	1.67432	0.396	0.019	2.0552e-252	24	SmMSTRG.20235
3.63207e-208	1.87495	0.668	0.071	8.16816e-204	24	SmMSTRG.13021
3.75084e-208	1.59021	0.433	0.029	8.43526e-204	24	SmMSTRG.10415
7.19516e-196	1.48097	0.31	0.016	1.61812e-191	24	SmMSTRG.17425
9.10769e-177	1.78217	0.631	0.074	2.04823e-172	24	SmMSTRG.13454
1.49953e-173	1.37968	0.267	0.013	3.37229e-169	24	SmMSTRG.10941
1.4636e-167	1.53597	0.348	0.023	3.2915e-163	24	SmMSTRG.8647
1.22157e-157	1.43281	0.348	0.025	2.74718e-153	24	SmMSTRG.7876
1.08039e-151	1.57751	0.39	0.032	2.42969e-147	24	SmMSTRG.6649
7.46047e-119	1.13924	0.251	0.017	1.67778e-114	24	SmMSTRG.16152
3.6683e-95	1.09207	0.267	0.024	8.24964e-91	24	SmMSTRG.6537
3.56533e-90	1.39759	0.455	0.07	8.01807e-86	24	SmMSTRG.21510
8.88165e-76	1.45962	0.396	0.063	1.99739e-71	24	SmMSTRG.23595
6.98798e-75	1.00105	0.326	0.043	1.57153e-70	24	SmMSTRG.13604
1.10518e-64	1.24831	0.38	0.065	2.48544e-60	24	SmMSTRG.15898
8.84695e-52	1.03716	0.465	0.11	1.98959e-47	24	SmMSTRG.11458
6.32986e-47	0.891659	0.647	0.211	1.42352e-42	24	SmMSTRG.7905
1.78537e-36	1.05225	0.273	0.056	4.01512e-32	24	SmMSTRG.7180
2.73607e-28	0.79337	0.289	0.073	6.15315e-24	24	SmMSTRG.7903
0	3.8616	0.808	0.009	0	25	SmMSTRG.19341
0	2.41763	0.275	0.003	0	25	SmMSTRG.19251
4.5351e-305	1.94294	0.275	0.007	1.0199e-300	25	SmMSTRG.20094
5.4321e-265	2.13748	0.357	0.015	1.22162e-260	25	SmMSTRG.13890
3.14053e-204	2.10399	0.407	0.026	7.06274e-200	25	SmMSTRG.17520
1.543e-187	2.02792	0.473	0.038	3.47005e-183	25	SmMSTRG.19279
2.56384e-187	2.06159	0.462	0.037	5.76581e-183	25	SmMSTRG.15135
1.70563e-164	2.29272	0.445	0.039	3.83578e-160	25	SmMSTRG.21599
2.66061e-134	2.2501	0.824	0.188	5.98344e-130	25	SmMSTRG.7525
1.36925e-119	1.97667	0.505	0.069	3.07931e-115	25	SmMSTRG.21019
2.73362e-74	1.763	0.341	0.049	6.14764e-70	25	SmMSTRG.12962
3.23592e-74	1.66266	0.313	0.041	7.27725e-70	25	SmMSTRG.12385
1.09273e-72	1.61332	0.385	0.062	2.45744e-68	25	SmMSTRG.20892
1.05626e-53	1.72607	0.335	0.062	2.37543e-49	25	SmMSTRG.22759
1.02034e-25	1.16021	0.264	0.069	2.29464e-21	25	SmMSTRG.10810
3.18233e-23	1.09285	0.681	0.415	7.15675e-19	25	SmMSTRG.5182
2.13608e-18	1.1381	0.379	0.166	4.80384e-14	25	SmMSTRG.3619
5.34357e-16	0.943987	0.357	0.155	1.20172e-11	25	SmMSTRG.2570
1.03232e-08	0.823238	0.264	0.134	0.000232159	25	SmMSTRG.13144
3.73365e-07	0.789179	0.324	0.202	0.00839661	25	SmMSTRG.18592
1.40736e-06	0.487043	0.632	0.585	0.0316501	25	SmMSTRG.12969
1.458e-06	0.735276	0.291	0.177	0.032789	25	SmMSTRG.22688
0.00987462	0.562653	0.313	0.265	1	25	SmMSTRG.13147
0	4.79733	0.964	0.011	0	26	SmMSTRG.22832
0	4.65493	0.947	0.009	0	26	SmMSTRG.8292
0	4.565	0.947	0.009	0	26	SmMSTRG.6350
0	3.47824	0.864	0.003	0	26	SmMSTRG.22833
0	3.13712	0.787	0.002	0	26	SmMSTRG.8298
0	2.43137	0.598	0.001	0	26	SmMSTRG.22179
0	2.29506	0.574	0.028	0	26	SmMSTRG.10940
0	2.1529	0.385	0.001	0	26	SmMSTRG.15254
0	1.90068	0.444	0.001	0	26	SmMSTRG.8296
0	1.49707	0.266	0.003	0	26	SmMSTRG.15284
0	1.37624	0.254	0.001	0	26	SmMSTRG.16298
0	1.30469	0.272	0	0	26	SMESG000017971.1
0	1.25412	0.254	0	0	26	SmMSTRG.9871
1.03275e-241	1.79282	0.509	0.032	2.32256e-237	26	SmMSTRG.6649
8.44878e-231	1.29663	0.272	0.009	1.90005e-226	26	SmMSTRG.5581
1.75909e-141	1.31277	0.367	0.028	3.95602e-137	26	SmMSTRG.22301
5.79159e-121	1.43518	0.331	0.027	1.30247e-116	26	SmMSTRG.4721
5.80998e-84	1.37244	0.456	0.069	1.30661e-79	26	SmMSTRG.10067
1.48278e-75	1.03752	0.296	0.032	3.33462e-71	26	SmMSTRG.11687
1.01054e-73	1.0999	0.296	0.034	2.27261e-69	26	SmMSTRG.2888
1.50585e-41	0.89557	0.408	0.091	3.3865e-37	26	SmMSTRG.1088
1.28049e-10	0.474632	0.751	0.487	2.87969e-06	26	SmMSTRG.12199
1.23848e-09	0.431412	0.775	0.515	2.78522e-05	26	SmMSTRG.13350
1.32517e-09	0.427062	0.793	0.557	2.98017e-05	26	SmMSTRG.21010
9.27661e-09	0.618596	0.893	0.711	0.000208622	26	SmMSTRG.17787
2.04007e-08	0.401492	0.414	0.222	0.000458791	26	SmMSTRG.10125
1.66458e-06	0.320929	0.805	0.585	0.0374348	26	SmMSTRG.75
0.000142908	0.274249	0.426	0.277	1	26	SmMSTRG.7734
0	4.26828	0.826	0.029	0	27	SmMSTRG.4201
0	4.16349	0.808	0.009	0	27	SmMSTRG.4202
0	3.92054	0.772	0.006	0	27	SmMSTRG.13974
0	3.8897	0.826	0.007	0	27	SmMSTRG.4200
0	3.8524	0.784	0.005	0	27	SmMSTRG.13920
0	3.60957	0.737	0.004	0	27	SmMSTRG.13973
8.39515e-264	1.91567	0.431	0.02	1.88798e-259	27	SmMSTRG.23553
3.33475e-75	1.71354	0.365	0.05	7.49951e-71	27	SmMSTRG.7804
1.03624e-14	0.870349	0.251	0.084	2.3304e-10	27	SmMSTRG.5986
5.61549e-14	0.561795	0.269	0.093	1.26287e-09	27	SmMSTRG.1088
6.75469e-07	0.374288	0.437	0.259	0.0151906	27	SmMSTRG.12090
1.92521e-05	0.392452	0.281	0.155	0.432961	27	SmMSTRG.5899
0.000150181	0.410054	0.377	0.249	1	27	SmMSTRG.15670
0.000396864	0.353865	0.838	0.712	1	27	SmMSTRG.17787
0.000709568	0.437663	0.251	0.155	1	27	SmMSTRG.12069
0	5.79614	1	0.036	0	28	SmMSTRG.18321
0	4.17494	0.977	0.017	0	28	SmMSTRG.23553
0	3.85263	0.832	0.007	0	28	SmMSTRG.18312
0	3.54279	0.832	0.003	0	28	SmMSTRG.19785
0	3.31032	0.786	0.002	0	28	SmMSTRG.18320
0	2.87655	0.756	0.005	0	28	SmMSTRG.2211
0	2.82023	0.58	0.002	0	28	SmMSTRG.18313
0	2.79657	0.557	0.003	0	28	SmMSTRG.13804
0	2.73203	0.649	0.002	0	28	SmMSTRG.19775
0	2.33317	0.511	0.002	0	28	SmMSTRG.23556
0	1.91804	0.405	0.001	0	28	SmMSTRG.19777
0	1.58499	0.282	0.003	0	28	SmMSTRG.7641
2.09202e-298	1.78867	0.344	0.009	4.70474e-294	28	SmMSTRG.13734
2.518e-182	2.04982	0.588	0.046	5.66273e-178	28	SmMSTRG.10116
8.26047e-180	1.32965	0.313	0.012	1.8577e-175	28	SmMSTRG.13116
9.57363e-166	1.73625	0.405	0.023	2.15301e-161	28	SmMSTRG.7303
1.01486e-135	2.09308	0.672	0.081	2.28231e-131	28	SmMSTRG.5986
2.04484e-112	2.26776	0.382	0.031	4.59863e-108	28	SmMSTRG.8286
1.31841e-89	1.58774	0.443	0.05	2.96497e-85	28	SmMSTRG.7804
1.69646e-89	1.3514	0.275	0.02	3.81517e-85	28	SmMSTRG.12339
4.22334e-75	1.42822	0.305	0.029	9.49787e-71	28	SmMSTRG.22301
4.43601e-72	1.52671	0.344	0.038	9.97614e-68	28	SmMSTRG.21307
3.30536e-69	1.2831	0.305	0.031	7.43343e-65	28	SmMSTRG.7807
2.32449e-63	1.14915	0.321	0.036	5.22754e-59	28	SmMSTRG.5198
2.43553e-62	1.12365	0.305	0.033	5.47727e-58	28	SmMSTRG.8978
7.80155e-56	1.11089	0.267	0.029	1.75449e-51	28	SmMSTRG.22724
1.3713e-49	1.2431	0.305	0.042	3.08391e-45	28	SmMSTRG.4804
4.68303e-44	1.28301	0.26	0.034	1.05317e-39	28	SmMSTRG.3186
4.71585e-35	1.13898	0.412	0.092	1.06055e-30	28	SmMSTRG.1088
5.68502e-23	0.843587	0.405	0.116	1.2785e-18	28	SmMSTRG.11814
0	4.73145	1	0.005	0	29	SmMSTRG.19757
0	4.18508	0.938	0.004	0	29	SmMSTRG.4346
0	2.72021	0.469	0.001	0	29	SmMSTRG.1275
0	2.69194	0.695	0.026	0	29	SmMSTRG.22301
0	2.55884	0.523	0	0	29	SmMSTRG.639
0	2.45436	0.5	0.007	0	29	SmMSTRG.2037
4.28246e-144	1.71054	0.312	0.016	9.63083e-140	29	SmMSTRG.13049
1.90857e-126	1.7056	0.344	0.022	4.29219e-122	29	SmMSTRG.1549
5.86644e-121	1.6353	0.352	0.024	1.3193e-116	29	SmMSTRG.7303
5.21835e-112	1.8645	0.547	0.062	1.17355e-107	29	SmMSTRG.18387
2.96661e-80	1.50804	0.344	0.033	6.6716e-76	29	SmMSTRG.3186
1.13606e-61	1.39735	0.266	0.026	2.55487e-57	29	SmMSTRG.1653
1.55265e-32	1.12152	0.398	0.092	3.49174e-28	29	SmMSTRG.1088
3.01524e-07	0.537729	0.289	0.133	0.00678098	29	SmMSTRG.4448
0.00013378	0.511037	0.391	0.26	1	29	SmMSTRG.12090
0	2.61552	0.524	0.001	0	30	SmMSTRG.6717
0	2.34349	0.435	0.001	0	30	SmMSTRG.16876
0	2.31844	0.54	0.018	0	30	SmMSTRG.13516
0	2.10417	0.363	0.001	0	30	SmMSTRG.9892
0	2.0124	0.298	0.003	0	30	SmMSTRG.18777
1.29347e-199	2.28026	0.613	0.044	2.90888e-195	30	SmMSTRG.2226
2.53088e-194	1.797	0.29	0.009	5.6917e-190	30	SmMSTRG.22486
4.303e-110	1.58299	0.306	0.019	9.67702e-106	30	SmMSTRG.8821
4.41078e-109	1.76485	0.331	0.023	9.9194e-105	30	SmMSTRG.14626
1.46577e-91	1.77474	0.605	0.088	3.29637e-87	30	SmMSTRG.13151
3.94632e-82	1.70387	0.613	0.099	8.87488e-78	30	SmMSTRG.8045
1.97351e-81	1.69847	0.935	0.268	4.43823e-77	30	SmMSTRG.164
4.45646e-71	1.25909	0.266	0.022	1.00221e-66	30	SmMSTRG.14089
1.38697e-63	1.24507	0.492	0.076	3.11917e-59	30	SmMSTRG.17409
1.36806e-62	1.48478	0.363	0.045	3.07663e-58	30	SmMSTRG.16681
3.47216e-62	1.39027	0.29	0.03	7.80855e-58	30	SmMSTRG.23060
5.20933e-59	1.34049	0.661	0.144	1.17153e-54	30	SmMSTRG.163
6.79193e-58	1.4759	0.411	0.061	1.52744e-53	30	SmMSTRG.2416
1.19711e-52	1.50286	0.298	0.037	2.69218e-48	30	SmMSTRG.3471
4.83834e-48	1.38414	0.605	0.151	1.0881e-43	30	SmMSTRG.6422
1.59683e-42	1.40316	0.347	0.058	3.5911e-38	30	SmMSTRG.17213
3.04309e-42	1.33636	0.597	0.16	6.8436e-38	30	SmMSTRG.10880
3.43894e-41	1.20952	0.306	0.046	7.73383e-37	30	SmMSTRG.15629
1.09302e-38	1.23527	0.742	0.286	2.45809e-34	30	SmMSTRG.4324
2.3075e-34	1.22047	0.282	0.046	5.18933e-30	30	SmMSTRG.8670
1.28114e-33	1.13266	0.274	0.045	2.88115e-29	30	SmMSTRG.5093
5.67934e-25	1.10464	0.323	0.076	1.27723e-20	30	SmMSTRG.3105
1.23041e-22	1.09638	0.258	0.056	2.76707e-18	30	SmMSTRG.18922
1.42727e-20	1.01037	0.29	0.073	3.20978e-16	30	SmMSTRG.19419
2.78451e-19	1.04555	0.266	0.065	6.26209e-15	30	SmMSTRG.8530
0	3.09569	0.675	0.004	0	31	SmMSTRG.6279
0	2.69013	0.412	0.005	0	31	SmMSTRG.21564
0	2.36495	0.404	0.002	0	31	SmMSTRG.6287
0	1.99138	0.307	0.001	0	31	SmMSTRG.2121
0	1.98238	0.289	0.003	0	31	SmMSTRG.2573
4.33057e-167	1.8853	0.351	0.015	9.73902e-163	31	SmMSTRG.10484
6.23664e-160	2.60343	0.579	0.046	1.40256e-155	31	SmMSTRG.6049
5.09131e-145	1.99496	0.439	0.028	1.14498e-140	31	SmMSTRG.20463
6.50662e-142	1.56359	0.281	0.011	1.46327e-137	31	SmMSTRG.6832
8.16705e-140	1.96085	0.342	0.017	1.83669e-135	31	SmMSTRG.10206
2.54036e-128	1.64102	0.263	0.011	5.71302e-124	31	SmMSTRG.8733
9.57799e-125	1.90071	0.377	0.024	2.15399e-120	31	SmMSTRG.23450
3.01372e-121	1.55627	0.289	0.014	6.77756e-117	31	SmMSTRG.14940
2.04441e-107	1.93885	0.711	0.099	4.59767e-103	31	SmMSTRG.8045
1.15986e-104	1.8411	0.465	0.043	2.60841e-100	31	SmMSTRG.9506
4.35547e-99	1.95582	0.412	0.036	9.79502e-95	31	SmMSTRG.16189
1.39373e-82	1.55422	0.281	0.02	3.13436e-78	31	SmMSTRG.12339
3.12109e-67	1.58677	0.395	0.047	7.01902e-63	31	SmMSTRG.18632
9.21991e-64	1.54845	0.289	0.027	2.07347e-59	31	SmMSTRG.17132
1.3427e-58	1.5985	0.368	0.046	3.01959e-54	31	SmMSTRG.8670
1.32836e-55	1.49769	0.254	0.024	2.98735e-51	31	SmMSTRG.11171
4.80987e-54	1.56599	0.667	0.16	1.08169e-49	31	SmMSTRG.10880
2.00145e-49	1.51505	0.263	0.028	4.50106e-45	31	SmMSTRG.13408
1.56055e-46	1.59026	0.272	0.032	3.50952e-42	31	SmMSTRG.19654
2.77462e-44	1.48788	0.456	0.086	6.23984e-40	31	SmMSTRG.15389
8.51261e-43	1.50502	0.263	0.032	1.9144e-38	31	SmMSTRG.8273
5.70265e-42	1.52748	0.763	0.286	1.28247e-37	31	SmMSTRG.4324
8.20501e-41	1.5864	0.289	0.041	1.84523e-36	31	SmMSTRG.21453
1.48989e-37	1.44514	0.281	0.041	3.35062e-33	31	SmMSTRG.7033
7.73579e-34	1.52589	0.342	0.065	1.7397e-29	31	SmMSTRG.7619
0	4.27616	0.991	0.017	0	32	SmMSTRG.11082
0	3.88818	0.991	0.01	0	32	SmMSTRG.11083
0	3.30053	0.531	0.008	0	32	SmMSTRG.10973
0	3.15237	0.664	0.005	0	32	SmMSTRG.16016
0	2.74969	0.531	0.004	0	32	SmMSTRG.20454
0	2.66742	0.381	0.005	0	32	SmMSTRG.5296
0	2.41501	0.504	0.004	0	32	SmMSTRG.8804
0	2.41158	0.407	0.003	0	32	SmMSTRG.8787
0	2.35751	0.655	0.003	0	32	SmMSTRG.18629
0	2.321	0.699	0.004	0	32	SmMSTRG.4426
0	2.1899	0.602	0.004	0	32	SmMSTRG.4302
0	2.11344	0.575	0.003	0	32	SmMSTRG.10395
0	2.10802	0.407	0.002	0	32	SmMSTRG.2368
0	1.97205	0.611	0.015	0	32	SmMSTRG.2502
0	1.8425	0.522	0.002	0	32	SmMSTRG.19595
0	1.62677	0.469	0.002	0	32	SmMSTRG.11084
0	1.51658	0.487	0.012	0	32	SmMSTRG.703
0	1.45813	0.336	0.002	0	32	SmMSTRG.1153
0	1.4358	0.451	0.006	0	32	SmMSTRG.2347
0	1.37101	0.327	0.001	0	32	SmMSTRG.19721
0	1.33079	0.274	0.002	0	32	SmMSTRG.10396
0	1.28049	0.354	0.001	0	32	SmMSTRG.4301
0	1.20235	0.274	0.003	0	32	SmMSTRG.4950
2.62851e-298	1.38314	0.363	0.008	5.91126e-294	32	SmMSTRG.19804
4.2512e-297	1.38636	0.327	0.007	9.56052e-293	32	SmMSTRG.11666
6.42298e-260	1.57539	0.425	0.014	1.44446e-255	32	SmMSTRG.12257
8.00852e-257	1.20954	0.283	0.006	1.80104e-252	32	SmMSTRG.22344
3.24699e-253	2.62139	0.372	0.011	7.30215e-249	32	SmMSTRG.5295
1.58136e-251	1.47942	0.345	0.009	3.55632e-247	32	SmMSTRG.4956
5.96908e-179	1.68067	0.354	0.014	1.34239e-174	32	SmMSTRG.12255
0	3.67409	0.765	0.001	0	33	SmMSTRG.18631
0	3.46927	0.816	0.003	0	33	SmMSTRG.16843
0	3.39973	0.827	0.003	0	33	SmMSTRG.16842
0	3.35132	0.663	0.001	0	33	SmMSTRG.14235
0	3.28913	0.765	0.001	0	33	SmMSTRG.10595
0	2.81867	0.571	0.001	0	33	SmMSTRG.4075
0	2.74128	0.561	0.001	0	33	SmMSTRG.10597
0	2.61311	0.5	0.002	0	33	SmMSTRG.14253
0	2.25516	0.378	0.001	0	33	SmMSTRG.6496
0	2.21674	0.449	0	0	33	SmMSTRG.1085
0	1.91466	0.357	0	0	33	SmMSTRG.14599
0	1.89289	0.347	0.001	0	33	SmMSTRG.22532
0	1.88574	0.327	0.001	0	33	SmMSTRG.14248
1.22476e-118	1.51065	0.367	0.02	2.75436e-114	33	SmMSTRG.23259
2.7999e-109	1.42638	0.306	0.016	6.2967e-105	33	SmMSTRG.20141
4.21043e-72	1.84346	0.745	0.137	9.46885e-68	33	SmMSTRG.17906
1.03296e-67	1.56379	0.633	0.102	2.32302e-63	33	SmMSTRG.17002
1.47487e-65	1.34386	0.398	0.041	3.31683e-61	33	SmMSTRG.9684
1.04903e-59	1.39162	0.429	0.053	2.35916e-55	33	SmMSTRG.22802
1.88758e-54	1.54462	0.806	0.212	4.24498e-50	33	SmMSTRG.7905
2.1519e-47	1.82789	0.714	0.191	4.8394e-43	33	SmMSTRG.7525
8.59297e-45	1.27452	0.52	0.097	1.93247e-40	33	SmMSTRG.18606
7.79187e-43	1.31274	0.653	0.158	1.75231e-38	33	SmMSTRG.17907
3.86791e-41	1.4096	0.847	0.314	8.69854e-37	33	SmMSTRG.16108
1.05212e-40	1.20943	0.408	0.066	2.36611e-36	33	SmMSTRG.7902
2.92196e-37	1.06249	0.418	0.073	6.57119e-33	33	SmMSTRG.7903
3.09361e-35	1.22839	0.643	0.176	6.95723e-31	33	SmMSTRG.22688
1.37629e-31	1.2017	0.357	0.064	3.09513e-27	33	SmMSTRG.20892
1.55873e-30	1.10908	0.306	0.05	3.50543e-26	33	SmMSTRG.18807
3.70455e-29	1.23714	0.541	0.149	8.33115e-25	33	SmMSTRG.7906
0	2.9521	0.524	0.007	0	34	SmMSTRG.20094
0	2.92542	0.5	0.003	0	34	SmMSTRG.14003
0	2.74551	0.378	0.003	0	34	SmMSTRG.7128
0	2.24537	0.341	0.003	0	34	SmMSTRG.18533
1.03796e-181	2.53503	0.415	0.015	2.33427e-177	34	SmMSTRG.8353
1.3096e-180	2.61114	0.476	0.02	2.94516e-176	34	SmMSTRG.16895
1.84861e-148	2.32832	0.317	0.01	4.15734e-144	34	SmMSTRG.11156
3.80286e-137	2.29926	0.268	0.008	8.55225e-133	34	SmMSTRG.16813
8.73072e-105	2.02526	0.28	0.012	1.96345e-100	34	SmMSTRG.9898
2.02578e-104	2.71907	0.561	0.049	4.55579e-100	34	SmMSTRG.12962
4.39606e-98	2.04215	0.256	0.01	9.88631e-94	34	SmMSTRG.17609
2.02149e-85	2.15853	0.39	0.028	4.54612e-81	34	SmMSTRG.17520
3.78643e-76	2.38571	0.451	0.042	8.51531e-72	34	SmMSTRG.12385
3.32805e-73	1.8748	0.366	0.028	7.48444e-69	34	SmMSTRG.5792
1.21424e-70	2.02548	0.28	0.018	2.73071e-66	34	SmMSTRG.1262
1.93369e-70	2.14698	0.402	0.036	4.34867e-66	34	SmMSTRG.6018
1.30128e-53	1.8484	0.268	0.021	2.92644e-49	34	SmMSTRG.21084
4.18997e-51	1.86075	0.317	0.03	9.42282e-47	34	SmMSTRG.9038
1.33759e-50	1.90472	0.28	0.024	3.0081e-46	34	SmMSTRG.20568
1.69613e-48	1.92999	0.756	0.192	3.81442e-44	34	SmMSTRG.7525
2.59326e-41	1.88035	0.28	0.029	5.83199e-37	34	SmMSTRG.8879
9.28419e-41	2.21045	0.463	0.081	2.08792e-36	34	SmMSTRG.21525
3.02067e-40	1.87912	0.439	0.072	6.79319e-36	34	SmMSTRG.8671
6.70906e-39	2.04569	0.378	0.055	1.5088e-34	34	SmMSTRG.20846
1.25085e-36	1.95555	0.366	0.053	2.81304e-32	34	SmMSTRG.12449
4.01808e-26	1.60396	0.305	0.051	9.03627e-22	34	SmMSTRG.2685
6.1249e-25	1.72436	0.293	0.05	1.37743e-20	34	SmMSTRG.19174
7.29979e-23	1.64695	0.28	0.049	1.64165e-18	34	SmMSTRG.22995
4.53414e-21	1.5863	0.268	0.049	1.01968e-16	34	SmMSTRG.23446
6.29211e-21	2.23362	0.329	0.073	1.41503e-16	34	SmMSTRG.6092
0	4.02188	0.705	0.009	0	35	SmMSTRG.8896
0	3.54391	0.769	0.008	0	35	SmMSTRG.8889
0	2.85991	0.628	0.004	0	35	SmMSTRG.8893
0	2.21827	0.462	0.004	0	35	SmMSTRG.20076
0	1.81103	0.346	0.001	0	35	SmMSTRG.441
0	1.7682	0.346	0.001	0	35	SmMSTRG.8892
0	1.73307	0.282	0.001	0	35	SmMSTRG.19598
5.42559e-20	0.870439	0.346	0.071	1.22016e-15	35	SmMSTRG.10067
5.08141e-09	0.495739	0.321	0.106	0.000114276	35	SmMSTRG.7466
2.716e-06	0.33143	0.269	0.099	0.0610802	35	SmMSTRG.10123
4.14437e-05	0.531093	0.808	0.586	0.932028	35	SmMSTRG.75
0.000108685	0.335301	0.423	0.222	1	35	SmMSTRG.10125
0.000176004	0.514419	0.308	0.155	1	35	SmMSTRG.5899
0.000392488	0.302266	0.256	0.118	1	35	SmMSTRG.15845
0.000395409	0.590415	0.269	0.13	1	35	SmMSTRG.18706
0.000503204	0.563001	0.872	0.712	1	35	SmMSTRG.17787
0.00078969	0.262983	0.449	0.26	1	35	SmMSTRG.12090
0.000861439	0.329114	0.744	0.516	1	35	SmMSTRG.13350
0.00108301	0.287302	0.436	0.254	1	35	SmMSTRG.2569
0.00112498	0.259347	0.91	0.752	1	35	SmMSTRG.15016
0.00157733	0.423158	0.846	0.696	1	35	SmMSTRG.12061
0.00196208	0.389505	0.795	0.59	1	35	SmMSTRG.17503
0.00692476	0.26647	0.436	0.278	1	35	SmMSTRG.7734
0	3.61692	0.929	0.035	0	36	SmMSTRG.15027
0	3.36259	0.886	0.029	0	36	SmMSTRG.15025
0	2.97979	0.643	0.015	0	36	SmMSTRG.10022
0	2.90856	0.414	0.003	0	36	SmMSTRG.7317
0	2.67297	0.586	0.013	0	36	SmMSTRG.10021
1.48865e-293	2.47394	0.4	0.007	3.34783e-289	36	SmMSTRG.10019
6.03778e-261	2.4761	0.4	0.008	1.35784e-256	36	SmMSTRG.15226
7.69921e-259	2.03775	0.3	0.004	1.73148e-254	36	SmMSTRG.19350
1.84257e-250	2.79176	0.5	0.013	4.14376e-246	36	SmMSTRG.15688
1.50183e-234	2.34896	0.429	0.01	3.37746e-230	36	SmMSTRG.10846
1.90417e-222	2.37343	0.414	0.01	4.28228e-218	36	SmMSTRG.21235
4.53511e-141	2.30629	0.386	0.014	1.0199e-136	36	SmMSTRG.17238
2.23401e-138	2.49427	0.386	0.014	5.02407e-134	36	SmMSTRG.21290
3.76775e-123	2.35404	0.3	0.01	8.4733e-119	36	SmMSTRG.15022
1.14957e-118	2.3199	0.429	0.021	2.58526e-114	36	SmMSTRG.14796
2.31686e-113	2.21658	0.371	0.016	5.2104e-109	36	SmMSTRG.19225
3.81784e-99	2.51642	0.4	0.022	8.58595e-95	36	SmMSTRG.11877
7.34706e-93	2.36875	0.471	0.033	1.65228e-88	36	SmMSTRG.20198
1.64804e-56	2.24275	0.3	0.022	3.70627e-52	36	SmMSTRG.19640
7.84346e-52	1.85084	0.257	0.017	1.76391e-47	36	SmMSTRG.6078
4.33041e-51	2.05844	0.429	0.048	9.73866e-47	36	SmMSTRG.19068
9.78551e-46	1.93922	0.429	0.053	2.20066e-41	36	SmMSTRG.2946
2.17133e-37	2.03597	0.429	0.064	4.88311e-33	36	SmMSTRG.8400
3.86308e-37	1.87046	0.329	0.038	8.68768e-33	36	SmMSTRG.15724
1.12989e-35	1.94749	0.457	0.076	2.541e-31	36	SmMSTRG.3105
1.23865e-33	1.95738	0.314	0.038	2.7856e-29	36	SmMSTRG.2590
1.78693e-33	1.8314	0.271	0.029	4.01862e-29	36	SmMSTRG.15137
4.58496e-30	1.92388	0.286	0.036	1.03111e-25	36	SmMSTRG.2947
1.07386e-29	1.84065	0.443	0.084	2.41501e-25	36	SmMSTRG.5986
6.5211e-26	1.91227	0.343	0.058	1.46653e-21	36	SmMSTRG.18385
0	3.5658	0.865	0.004	0	37	SmMSTRG.6527
0	3.51352	0.904	0.002	0	37	SmMSTRG.4445
0	3.10011	0.75	0.008	0	37	SmMSTRG.9796
0	2.84411	0.596	0.002	0	37	SmMSTRG.3336
0	2.54771	0.635	0.008	0	37	SmMSTRG.6517
0	2.33355	0.385	0.001	0	37	SmMSTRG.17867
0	2.10234	0.365	0.001	0	37	SmMSTRG.2673
4.68324e-230	2.05194	0.423	0.008	1.05321e-225	37	SmMSTRG.3271
1.74202e-215	2.04085	0.385	0.007	3.91762e-211	37	SmMSTRG.12706
2.96494e-190	3.19987	0.846	0.041	6.66786e-186	37	SmMSTRG.12231
3.56199e-150	2.15675	0.519	0.018	8.01057e-146	37	SmMSTRG.23320
2.81277e-144	2.20662	0.5	0.018	6.32563e-140	37	SmMSTRG.6525
1.87378e-131	2.31493	0.596	0.028	4.21394e-127	37	SmMSTRG.17520
2.69209e-113	2.02813	0.365	0.012	6.05424e-109	37	SmMSTRG.3955
6.59121e-80	1.62451	0.365	0.017	1.4823e-75	37	SmMSTRG.16358
2.99414e-66	1.84379	0.346	0.018	6.73352e-62	37	SmMSTRG.22401
6.7015e-56	1.66	0.385	0.027	1.5071e-51	37	SmMSTRG.12950
4.40827e-50	1.51878	0.288	0.017	9.91376e-46	37	SmMSTRG.7470
1.32724e-47	1.58362	0.288	0.018	2.98484e-43	37	SmMSTRG.2159
1.61503e-44	1.45416	0.346	0.027	3.63203e-40	37	SmMSTRG.21175
3.30544e-41	1.92026	0.423	0.043	7.43361e-37	37	SmMSTRG.16806
4.90639e-38	1.60511	0.558	0.078	1.1034e-33	37	SmMSTRG.17409
1.03676e-36	1.45649	0.519	0.07	2.33157e-32	37	SmMSTRG.10810
2.36024e-36	1.68623	0.385	0.041	5.30795e-32	37	SmMSTRG.17670
1.60459e-35	1.55403	0.288	0.024	3.60855e-31	37	SmMSTRG.12460
3.07886e-32	2.14409	0.654	0.132	6.92405e-28	37	SmMSTRG.4448
1.92996e-29	1.59195	0.538	0.093	4.34028e-25	37	SmMSTRG.1088
8.0824e-24	1.45858	0.346	0.048	1.81765e-19	37	SmMSTRG.18241
8.64161e-23	1.44321	0.269	0.031	1.94341e-18	37	SmMSTRG.13216
2.60063e-21	1.67676	0.5	0.107	5.84855e-17	37	SmMSTRG.6264
0	3.55843	0.8	0.002	0	38	SmMSTRG.17557
0	3.36374	0.65	0.005	0	38	SmMSTRG.18508
0	2.93467	0.775	0.008	0	38	SmMSTRG.20507
0	2.85615	0.55	0.004	0	38	SmMSTRG.2785
0	2.82108	0.525	0.001	0	38	SmMSTRG.11434
0	2.68941	0.6	0.006	0	38	SmMSTRG.21564
1.38094e-234	2.83486	0.7	0.017	3.1056e-230	38	SmMSTRG.8782
8.24784e-178	1.94772	0.3	0.004	1.85486e-173	38	SmMSTRG.2573
3.52745e-88	1.81796	0.425	0.016	7.93289e-84	38	SmMSTRG.19000
4.83898e-88	2.35536	0.675	0.042	1.08824e-83	38	SmMSTRG.12385
3.08148e-86	1.84582	0.3	0.008	6.92995e-82	38	SmMSTRG.5241
2.93959e-68	2.25676	0.4	0.019	6.61085e-64	38	SmMSTRG.8751
6.83047e-64	1.9759	0.35	0.015	1.53611e-59	38	SmMSTRG.5536
7.23928e-54	1.91305	0.325	0.016	1.62804e-49	38	SmMSTRG.19579
1.55869e-38	1.51686	0.3	0.018	3.50535e-34	38	SmMSTRG.11474
1.2075e-30	1.48897	0.325	0.027	2.71555e-26	38	SmMSTRG.4857
1.86199e-25	1.79017	0.4	0.049	4.18743e-21	38	SmMSTRG.10116
4.01703e-25	1.57603	0.35	0.038	9.03389e-21	38	SmMSTRG.16189
4.64865e-23	1.67004	0.375	0.047	1.04544e-18	38	SmMSTRG.23514
5.44531e-22	1.32275	0.325	0.036	1.2246e-17	38	SmMSTRG.20129
4.01231e-21	1.49061	0.55	0.102	9.02328e-17	38	SmMSTRG.8045
5.45966e-21	1.59099	0.275	0.028	1.22782e-16	38	SmMSTRG.5355
9.09285e-20	1.65187	0.325	0.042	2.04489e-15	38	SmMSTRG.5080
4.67192e-19	1.67889	0.425	0.07	1.05067e-14	38	SmMSTRG.6692
5.22971e-18	1.48445	0.325	0.044	1.17611e-13	38	SmMSTRG.1342
1.09914e-15	1.40882	0.375	0.065	2.47186e-11	38	SmMSTRG.18387
8.35643e-14	1.30959	0.275	0.041	1.87928e-09	38	SmMSTRG.15194
1.7809e-13	1.30517	0.275	0.042	4.00506e-09	38	SmMSTRG.14461
1.96294e-09	1.15984	0.5	0.162	4.41446e-05	38	SmMSTRG.10880
8.63512e-09	1.32762	0.3	0.071	0.000194195	38	SmMSTRG.16517
0	4.01621	0.892	0.006	0	39	SmMSTRG.4014
0	3.83334	0.892	0.006	0	39	SmMSTRG.4252
0	3.55214	0.838	0.002	0	39	SmMSTRG.13262
0	2.15798	0.351	0.002	0	39	SmMSTRG.23362
0	1.99297	0.378	0.001	0	39	SmMSTRG.13725
1.12344e-282	2.26914	0.541	0.007	2.52651e-278	39	SmMSTRG.21694
1.14118e-203	2.54905	0.595	0.013	2.56639e-199	39	SmMSTRG.16630
2.34916e-173	2.34218	0.568	0.014	5.28302e-169	39	SmMSTRG.7367
1.34404e-114	1.59735	0.297	0.006	3.02261e-110	39	SmMSTRG.6318
1.87863e-88	1.84821	0.486	0.02	4.22485e-84	39	SmMSTRG.19332
2.33259e-88	2.39786	0.541	0.025	5.24575e-84	39	SmMSTRG.21017
1.13993e-71	1.6236	0.405	0.017	2.56358e-67	39	SmMSTRG.2408
6.99952e-59	1.70278	0.405	0.02	1.57412e-54	39	SmMSTRG.16453
1.18444e-58	1.36497	0.27	0.009	2.66369e-54	39	SmMSTRG.20072
1.91319e-54	1.60403	0.324	0.014	4.30258e-50	39	SmMSTRG.18057
1.00168e-51	1.36153	0.297	0.013	2.25267e-47	39	SmMSTRG.21544
1.21638e-44	1.40583	0.324	0.017	2.73551e-40	39	SmMSTRG.7634
4.86328e-43	1.35086	0.405	0.027	1.0937e-38	39	SmMSTRG.5358
9.48642e-41	1.86372	0.486	0.042	2.1334e-36	39	SmMSTRG.20875
7.31672e-30	1.47135	0.676	0.101	1.64546e-25	39	SmMSTRG.8045
2.88888e-29	1.36163	0.351	0.03	6.49681e-25	39	SmMSTRG.15878
5.99517e-29	1.90171	0.486	0.059	1.34825e-24	39	SmMSTRG.17213
1.12808e-28	1.45203	0.432	0.045	2.53694e-24	39	SmMSTRG.5093
4.04767e-25	1.56785	0.486	0.066	9.10282e-21	39	SmMSTRG.7619
1.23169e-24	1.27743	0.297	0.026	2.76995e-20	39	SmMSTRG.3254
1.68156e-20	1.28287	0.378	0.047	3.78167e-16	39	SmMSTRG.8670
1.75834e-20	1.29478	0.378	0.048	3.95433e-16	39	SmMSTRG.15629
3.17529e-20	1.32668	0.27	0.026	7.1409e-16	39	SmMSTRG.14635
2.99204e-19	1.40725	0.297	0.033	6.72881e-15	39	SmMSTRG.19654
2.66696e-18	1.24758	0.865	0.271	5.99773e-14	39	SmMSTRG.164
9.62951e-221	2.31607	0.931	0.023	2.16558e-216	40	SmMSTRG.16408
4.33824e-177	2.2046	0.862	0.025	9.75627e-173	40	SmMSTRG.15360
1.22322e-15	1.29995	1	0.383	2.7509e-11	40	SmMSTRG.8605
9.4567e-10	1.04552	0.276	0.044	2.12672e-05	40	SmMSTRG.8489
1.84625e-09	1.20368	0.414	0.094	4.15203e-05	40	SmMSTRG.15498
7.09987e-09	1.23194	0.448	0.116	0.000159669	40	SmMSTRG.6486
1.11046e-08	0.947202	0.69	0.253	0.000249732	40	SmMSTRG.20672
2.61008e-08	0.80712	0.966	0.53	0.000586982	40	SmMSTRG.20956
4.61067e-08	1.14397	0.414	0.109	0.00103689	40	SmMSTRG.4084
2.16413e-07	0.896455	0.793	0.386	0.00486692	40	SmMSTRG.19445
3.29348e-07	0.78899	0.966	0.578	0.00740671	40	SmMSTRG.18279
4.06326e-07	0.904777	0.379	0.099	0.00913787	40	SmMSTRG.20195
7.82606e-07	1.22628	0.448	0.147	0.0176	40	SmMSTRG.11390
9.32441e-07	0.803888	0.655	0.271	0.0209697	40	SmMSTRG.7334
2.54012e-06	0.923455	0.31	0.078	0.0571248	40	SmMSTRG.21016
1.22173e-05	1.06636	0.448	0.167	0.274756	40	SmMSTRG.5998
1.87079e-05	1.10802	0.276	0.073	0.420723	40	SmMSTRG.20788
3.38997e-05	0.836543	0.276	0.075	0.762371	40	SmMSTRG.22251
3.8203e-05	0.851505	0.759	0.452	0.859147	40	SmMSTRG.18267
4.06261e-05	0.687163	0.586	0.258	0.913641	40	SmMSTRG.15848
9.10205e-05	1.02346	0.276	0.085	1	40	SmMSTRG.5669
0.00011492	0.825794	0.379	0.139	1	40	SmMSTRG.5338
0.00028537	0.78983	0.276	0.087	1	40	SmMSTRG.6262
0.000367547	0.752872	0.379	0.148	1	40	SmMSTRG.13335
0.000581053	0.953563	0.276	0.096	1	40	SmMSTRG.3940
0.000597821	0.686922	0.483	0.234	1	40	SmMSTRG.2815
0.000688809	0.715448	0.483	0.237	1	40	SmMSTRG.7872
0.000708067	0.908748	0.379	0.167	1	40	SmMSTRG.7157
0.00185179	1.00179	0.31	0.13	1	40	SmMSTRG.2252
0.00492806	0.861174	0.276	0.114	1	40	SmMSTRG.5271

## Sheet: D. japonica ACME
p_val	avg_logFC	pct.1	pct.2	p_val_adj	cluster	gene
0	1.3879	0.417	0.066	0	0	DjMSTRG.25906
0	1.09522	0.935	0.372	0	0	DjMSTRG.10753
0	0.812846	0.999	0.926	0	0	DjMSTRG.18030
6.14794e-231	0.879025	0.774	0.358	1.62767e-226	0	DjMSTRG.4265
3.17947e-226	1.01694	0.479	0.141	8.41765e-222	0	DjMSTRG.365
3.01449e-221	1.07713	0.324	0.067	7.98085e-217	0	DjMSTRG.25905
5.32477e-203	0.904019	0.614	0.242	1.40973e-198	0	DjMSTRG.18031
2.21876e-181	0.937531	0.429	0.135	5.87417e-177	0	DjMSTRG.25302
2.01491e-173	0.884089	0.439	0.144	5.33446e-169	0	DjMSTRG.8084
2.07773e-150	0.736907	0.663	0.33	5.50079e-146	0	DjMSTRG.4661
1.04791e-148	0.783705	0.482	0.185	2.77435e-144	0	DjMSTRG.18039
3.04737e-138	0.858001	0.36	0.117	8.06791e-134	0	DjMSTRG.1783
2.55315e-114	0.567163	0.816	0.555	6.75947e-110	0	DjMSTRG.18780
1.50376e-103	0.541598	0.771	0.496	3.9812e-99	0	DjMSTRG.4868
5.92129e-100	0.530851	0.759	0.492	1.56766e-95	0	DjMSTRG.26620
3.21445e-93	0.490894	0.796	0.543	8.51027e-89	0	DjMSTRG.25600
9.9247e-92	0.502828	0.781	0.528	2.62756e-87	0	DjMSTRG.19609
4.93053e-90	0.610002	0.565	0.311	1.30536e-85	0	DjMSTRG.17837
9.49713e-90	0.473305	0.804	0.543	2.51436e-85	0	DjMSTRG.4330
3.25508e-89	0.58721	0.757	0.526	8.61783e-85	0	DjMSTRG.22130
8.64605e-85	0.687152	0.299	0.115	2.28904e-80	0	DjMSTRG.19593
8.30741e-71	0.590802	0.426	0.219	2.19939e-66	0	DjMSTRG.17942
1.77993e-62	0.4717	0.507	0.291	4.71236e-58	0	DjMSTRG.4691
1.33581e-60	0.553252	0.396	0.208	3.53657e-56	0	DjMSTRG.7365
8.13838e-60	0.574102	0.285	0.127	2.15464e-55	0	DjMSTRG.6709
1.92783e-49	0.524454	0.443	0.265	5.10392e-45	0	DjMSTRG.13353
1.86742e-45	0.432574	0.431	0.258	4.94399e-41	0	DjMSTRG.29078
1.24333e-42	0.489747	0.324	0.173	3.29171e-38	0	DjMSTRG.5820
8.31513e-40	0.448617	0.314	0.171	2.20143e-35	0	DjMSTRG.15543
1.92918e-30	0.420345	0.293	0.169	5.1075e-26	0	DjMSTRG.12629
4.75279e-203	0.756655	0.859	0.392	1.2583e-198	1	DjMSTRG.10753
1.86215e-155	0.557349	0.997	0.928	4.93003e-151	1	DjMSTRG.18030
7.88436e-102	0.830954	0.383	0.146	2.08738e-97	1	DjMSTRG.25302
2.43901e-96	0.634949	0.637	0.34	6.45728e-92	1	DjMSTRG.4661
2.59286e-93	0.711306	0.531	0.259	6.8646e-89	1	DjMSTRG.18031
4.41624e-92	0.595081	0.671	0.377	1.1692e-87	1	DjMSTRG.4265
2.36662e-85	0.762236	0.379	0.158	6.26562e-81	1	DjMSTRG.365
2.55915e-63	0.625007	0.35	0.16	6.77535e-59	1	DjMSTRG.8084
1.08602e-58	0.646075	0.297	0.128	2.87523e-54	1	DjMSTRG.1783
1.64372e-57	0.6526	0.283	0.121	4.35175e-53	1	DjMSTRG.19593
1.81732e-57	0.433672	0.737	0.505	4.81136e-53	1	DjMSTRG.4868
7.35534e-47	0.408663	0.753	0.553	1.94733e-42	1	DjMSTRG.25600
6.46537e-42	0.362307	0.758	0.566	1.71171e-37	1	DjMSTRG.18780
5.97192e-41	0.476498	0.503	0.323	1.58106e-36	1	DjMSTRG.17837
8.33121e-41	0.383865	0.693	0.505	2.20569e-36	1	DjMSTRG.26620
1.33988e-39	0.531918	0.361	0.203	3.54732e-35	1	DjMSTRG.18039
2.57203e-39	0.345909	0.747	0.554	6.80945e-35	1	DjMSTRG.4330
2.40968e-30	0.443669	0.313	0.178	6.37962e-26	1	DjMSTRG.5820
9.06277e-26	0.429291	0.358	0.23	2.39937e-21	1	DjMSTRG.17942
1.2992e-25	0.351733	0.675	0.54	3.43964e-21	1	DjMSTRG.22130
6.07653e-25	0.377763	0.408	0.272	1.60876e-20	1	DjMSTRG.13353
1.85121e-23	0.376125	0.393	0.266	4.90109e-19	1	DjMSTRG.29078
5.76203e-22	0.380385	0.425	0.304	1.5255e-17	1	DjMSTRG.4691
4.73687e-19	0.341429	0.327	0.219	1.25409e-14	1	DjMSTRG.7365
2.9402e-18	0.290843	0.67	0.544	7.78419e-14	1	DjMSTRG.19609
4.09865e-16	0.317693	0.321	0.223	1.08512e-11	1	DjMSTRG.2974
0	2.81725	0.943	0.162	0	2	DjMSTRG.18673
0	2.73347	0.595	0.039	0	2	DjMSTRG.25839
0	2.56036	0.61	0.038	0	2	DjMSTRG.10199
0	2.47795	0.889	0.146	0	2	DjMSTRG.892
0	2.3987	0.832	0.167	0	2	DjMSTRG.4032
0	2.06201	0.451	0.06	0	2	DjMSTRG.11508
0	2.05223	0.635	0.092	0	2	DjMSTRG.810
0	2.04946	0.409	0.04	0	2	DjMSTRG.17401
0	2.00307	0.97	0.301	0	2	DjMSTRG.6631
0	1.96684	0.281	0.019	0	2	DjMSTRG.7300
0	1.87479	0.307	0.025	0	2	DjMSTRG.14090
0	1.86667	0.711	0.164	0	2	DjMSTRG.19720
0	1.83223	0.613	0.128	0	2	DjMSTRG.18811
0	1.79336	0.262	0.021	0	2	DjMSTRG.29409
0	1.774	0.747	0.191	0	2	DjMSTRG.18882
0	1.74342	0.925	0.439	0	2	DjMSTRG.27191
0	1.70839	0.389	0.057	0	2	DjMSTRG.22864
0	1.64793	0.534	0.121	0	2	DjMSTRG.23891
0	1.3717	0.986	0.689	0	2	DjMSTRG.6581
2.78019e-298	1.93137	0.291	0.033	7.36055e-294	2	DjMSTRG.5886
1.06044e-293	1.71084	0.681	0.26	2.80753e-289	2	DjMSTRG.8508
1.47459e-246	1.6956	0.439	0.104	3.90397e-242	2	DjMSTRG.24175
3.10257e-189	1.37438	0.615	0.274	8.21405e-185	2	DjMSTRG.7428
1.99038e-178	1.59967	0.451	0.149	5.26952e-174	2	DjMSTRG.25242
1.80586e-174	1.35309	0.253	0.044	4.78103e-170	2	DjMSTRG.17684
5.19009e-149	1.47569	0.415	0.144	1.37408e-144	2	DjMSTRG.16689
4.71519e-102	1.12938	0.494	0.251	1.24835e-97	2	DjMSTRG.4329
1.50593e-79	0.760986	0.929	0.871	3.98696e-75	2	DjMSTRG.18034
1.73666e-79	1.10546	0.317	0.126	4.5978e-75	2	DjMSTRG.16779
8.06365e-77	1.15048	0.306	0.122	2.13485e-72	2	DjMSTRG.23912
0	2.07912	0.307	0.019	0	3	DjMSTRG.12225
0	2.06137	0.302	0.023	0	3	DjMSTRG.12224
2.39811e-307	1.60087	0.298	0.032	6.34901e-303	3	DjMSTRG.12763
2.1645e-301	1.73763	0.405	0.067	5.73052e-297	3	DjMSTRG.12921
3.88184e-288	1.63203	0.53	0.13	1.02772e-283	3	DjMSTRG.4973
1.03469e-259	1.64638	0.44	0.096	2.73933e-255	3	DjMSTRG.17735
8.95014e-215	0.741665	0.985	0.69	2.36955e-210	3	DjMSTRG.6581
1.28312e-85	1.10362	0.358	0.145	3.39707e-81	3	DjMSTRG.28210
1.06369e-40	0.654976	0.625	0.538	2.81612e-36	3	DjMSTRG.29710
1.34484e-29	0.753775	0.355	0.231	3.56046e-25	3	DjMSTRG.8063
1.51381e-26	0.310506	0.543	0.414	4.0078e-22	3	DjMSTRG.19270
4.32301e-17	0.532574	0.32	0.23	1.14452e-12	3	DjMSTRG.17602
4.76751e-07	0.490431	0.271	0.225	0.012622	3	DjMSTRG.25354
0	1.55225	0.841	0.216	0	4	DjMSTRG.18037
0	1.43203	0.454	0.065	0	4	DjMSTRG.18036
0	1.22527	0.929	0.393	0	4	DjMSTRG.10753
0	1.10979	0.999	0.866	0	4	DjMSTRG.18034
1.16215e-153	0.910087	0.548	0.19	3.07679e-149	4	DjMSTRG.18039
1.07355e-140	0.911622	0.47	0.153	2.84223e-136	4	DjMSTRG.8084
6.62775e-140	0.770654	0.762	0.374	1.7547e-135	4	DjMSTRG.4265
1.28708e-138	0.920527	0.467	0.154	3.40754e-134	4	DjMSTRG.365
1.38305e-128	0.770397	0.705	0.338	3.66163e-124	4	DjMSTRG.4661
1.12635e-98	0.594165	0.846	0.549	2.98202e-94	4	DjMSTRG.4330
1.52642e-73	0.742947	0.256	0.082	4.04119e-69	4	DjMSTRG.25905
1.39468e-72	0.53882	0.774	0.505	3.69242e-68	4	DjMSTRG.4868
1.02931e-71	0.629997	0.373	0.15	2.7251e-67	4	DjMSTRG.25302
5.99552e-71	0.640821	0.457	0.213	1.58731e-66	4	DjMSTRG.2974
1.6648e-63	0.600881	0.501	0.259	4.40756e-59	4	DjMSTRG.29078
1.95263e-63	0.580674	0.514	0.266	5.16958e-59	4	DjMSTRG.13353
4.53353e-63	0.474661	0.771	0.501	1.20025e-58	4	DjMSTRG.26620
6.41222e-62	0.644325	0.309	0.121	1.69764e-57	4	DjMSTRG.19593
3.7492e-60	0.616051	0.303	0.12	9.92602e-56	4	DjMSTRG.17998
1.37212e-58	0.410964	0.819	0.55	3.63267e-54	4	DjMSTRG.25600
3.30602e-58	0.647116	0.299	0.12	8.75269e-54	4	DjMSTRG.15635
5.02034e-54	0.559427	0.444	0.225	1.32913e-49	4	DjMSTRG.17942
1.89836e-48	0.542112	0.541	0.322	5.02591e-44	4	DjMSTRG.17837
1.03979e-42	0.381049	0.746	0.525	2.75286e-38	4	DjMSTRG.8379
2.00194e-41	0.447477	0.507	0.299	5.30014e-37	4	DjMSTRG.4691
6.16966e-41	0.529604	0.278	0.126	1.63342e-36	4	DjMSTRG.24442
4.55221e-39	0.388256	0.575	0.352	1.2052e-34	4	DjMSTRG.10728
3.11094e-38	0.487381	0.341	0.175	8.23622e-34	4	DjMSTRG.15543
3.47478e-34	0.461314	0.383	0.216	9.19947e-30	4	DjMSTRG.7365
2.80859e-27	0.412667	0.303	0.166	7.43575e-23	4	DjMSTRG.1461
0	2.50587	0.644	0.041	0	5	DjMSTRG.5314
0	2.33086	0.756	0.091	0	5	DjMSTRG.14242
0	2.23605	0.771	0.109	0	5	DjMSTRG.14241
1.08788e-87	0.926235	0.346	0.117	2.88017e-83	5	DjMSTRG.15903
9.03319e-80	0.915996	0.336	0.119	2.39154e-75	5	DjMSTRG.2175
1.18549e-51	0.408506	0.982	0.869	3.13859e-47	5	DjMSTRG.18034
1.39595e-46	0.697982	0.35	0.164	3.69578e-42	5	DjMSTRG.1461
1.19517e-34	0.572986	0.433	0.251	3.16422e-30	5	DjMSTRG.18037
4.73091e-33	0.590457	0.317	0.162	1.25251e-28	5	DjMSTRG.14554
1.19699e-26	0.429491	0.572	0.409	3.16903e-22	5	DjMSTRG.20381
2.32211e-22	0.285853	0.714	0.561	6.1478e-18	5	DjMSTRG.25600
1.08111e-20	0.307349	0.673	0.511	2.86225e-16	5	DjMSTRG.26620
1.005e-19	0.288401	0.718	0.561	2.66074e-15	5	DjMSTRG.4330
6.66332e-16	0.304747	0.415	0.285	1.76412e-11	5	DjMSTRG.15460
1.21883e-15	0.37023	0.422	0.305	3.22685e-11	5	DjMSTRG.18504
8.17138e-15	0.319792	0.487	0.361	2.16337e-10	5	DjMSTRG.10728
1.61943e-13	0.335734	0.415	0.308	4.28743e-09	5	DjMSTRG.4691
5.56245e-12	0.338237	0.333	0.235	1.47266e-07	5	DjMSTRG.17942
2.55816e-10	0.311654	0.312	0.223	6.77272e-06	5	DjMSTRG.7365
0	1.42973	0.71	0.151	0	6	DjMSTRG.27659
0	1.41633	0.699	0.11	0	6	DjMSTRG.25618
0	1.37228	0.666	0.108	0	6	DjMSTRG.23149
0	1.32957	0.741	0.162	0	6	DjMSTRG.6880
0	1.32373	0.582	0.098	0	6	DjMSTRG.21400
0	1.31416	0.744	0.132	0	6	DjMSTRG.10670
0	1.30945	0.635	0.12	0	6	DjMSTRG.14885
3.03495e-293	1.18432	0.666	0.143	8.03503e-289	6	DjMSTRG.14326
3.94621e-241	1.25172	0.472	0.085	1.04476e-236	6	DjMSTRG.16081
1.11829e-236	1.16073	0.441	0.074	2.96069e-232	6	DjMSTRG.23148
1.16524e-224	1.12483	0.526	0.111	3.08497e-220	6	DjMSTRG.22476
2.90709e-224	1.14129	0.463	0.086	7.69652e-220	6	DjMSTRG.16899
3.58869e-199	1.19617	0.394	0.071	9.50106e-195	6	DjMSTRG.24130
2.06051e-185	1.04385	0.439	0.091	5.45519e-181	6	DjMSTRG.13555
3.63101e-182	1.17705	0.406	0.082	9.61311e-178	6	DjMSTRG.5670
1.04026e-163	0.981674	0.48	0.119	2.75408e-159	6	DjMSTRG.2298
7.54411e-160	1.02086	0.398	0.086	1.9973e-155	6	DjMSTRG.28050
4.01816e-155	1.01923	0.499	0.138	1.06381e-150	6	DjMSTRG.28079
1.85456e-153	1.0548	0.272	0.043	4.90995e-149	6	DjMSTRG.25250
2.80955e-122	1.02245	0.297	0.062	7.43828e-118	6	DjMSTRG.36
8.43442e-93	0.849511	0.256	0.059	2.23301e-88	6	DjMSTRG.26563
2.44959e-84	0.788416	0.28	0.073	6.4853e-80	6	DjMSTRG.14115
2.06901e-82	0.828859	0.358	0.115	5.4777e-78	6	DjMSTRG.27176
1.48713e-81	0.826695	0.281	0.077	3.93718e-77	6	DjMSTRG.10788
2.26966e-48	0.325194	0.284	0.104	6.00892e-44	6	DjMSTRG.20845
0	2.58574	0.842	0.08	0	7	DjMSTRG.12531
0	2.04036	0.544	0.025	0	7	DjMSTRG.22106
0	1.88663	0.894	0.177	0	7	DjMSTRG.10032
0	1.78993	0.469	0.019	0	7	DjMSTRG.24149
0	1.70823	0.469	0.014	0	7	DjMSTRG.10543
0	1.69112	0.664	0.072	0	7	DjMSTRG.25186
0	1.63208	0.418	0.016	0	7	DjMSTRG.16800
0	1.55935	0.74	0.153	0	7	DjMSTRG.22531
0	1.47072	0.511	0.046	0	7	DjMSTRG.12721
0	1.41967	0.344	0.012	0	7	DjMSTRG.28487
0	1.3852	0.28	0.013	0	7	DjMSTRG.19682
0	1.32576	0.311	0.018	0	7	DjMSTRG.9295
0	1.31488	0.392	0.029	0	7	DjMSTRG.23620
0	1.31006	0.483	0.05	0	7	DjMSTRG.3579
0	1.23118	0.288	0.01	0	7	DjMSTRG.8210
0	1.21854	0.348	0.028	0	7	DjMSTRG.22967
5.24378e-305	1.09159	0.305	0.025	1.38829e-300	7	DjMSTRG.3367
2.56041e-304	1.15742	0.284	0.021	6.77868e-300	7	DjMSTRG.23619
1.65496e-295	1.16358	0.269	0.019	4.38151e-291	7	DjMSTRG.19060
3.22001e-235	1.22034	0.513	0.101	8.52499e-231	7	DjMSTRG.2508
7.76535e-219	1.11457	0.332	0.045	2.05588e-214	7	DjMSTRG.5823
9.41622e-199	0.95844	0.297	0.039	2.49294e-194	7	DjMSTRG.20064
1.45202e-189	1.06448	0.281	0.037	3.84422e-185	7	DjMSTRG.6922
4.24478e-186	0.811511	0.261	0.032	1.12381e-181	7	DjMSTRG.9785
2.33182e-122	0.817896	0.672	0.271	6.1735e-118	7	DjMSTRG.15460
1.40319e-97	0.751237	0.463	0.155	3.71494e-93	7	DjMSTRG.14554
3.00184e-74	0.650726	0.738	0.4	7.94736e-70	7	DjMSTRG.20381
1.1038e-70	0.650868	0.321	0.102	2.92232e-66	7	DjMSTRG.26286
1.56166e-60	0.554493	0.313	0.105	4.1345e-56	7	DjMSTRG.26843
5.17105e-55	0.562947	0.331	0.121	1.36904e-50	7	DjMSTRG.2175
0	3.82788	0.978	0.107	0	8	DjMSTRG.28261
0	3.05067	0.856	0.023	0	8	DjMSTRG.14174
0	1.8874	0.359	0.005	0	8	DjMSTRG.23491
0	1.72686	0.354	0.013	0	8	DjMSTRG.16168
0	1.62012	0.32	0.012	0	8	DjMSTRG.8777
0	1.57358	0.294	0.012	0	8	DjMSTRG.15399
0	1.5434	0.298	0.008	0	8	DjMSTRG.15872
2.05046e-263	0.779374	0.961	0.322	5.42858e-259	8	DjMSTRG.6631
1.47107e-184	0.651929	0.671	0.183	3.89465e-180	8	DjMSTRG.19720
4.46721e-170	0.696084	0.573	0.145	1.1827e-165	8	DjMSTRG.18811
9.2663e-118	0.851993	0.386	0.1	2.45325e-113	8	DjMSTRG.22424
8.04127e-106	0.92154	0.478	0.159	2.12892e-101	8	DjMSTRG.1461
1.17263e-82	0.843237	0.352	0.109	3.10454e-78	8	DjMSTRG.5239
2.31918e-69	0.660561	0.266	0.074	6.14003e-65	8	DjMSTRG.9501
4.36321e-51	0.732979	0.316	0.122	1.15516e-46	8	DjMSTRG.2175
1.43147e-47	0.617806	0.485	0.241	3.7898e-43	8	DjMSTRG.9180
2.77761e-40	0.462564	0.663	0.405	7.35372e-36	8	DjMSTRG.20381
7.92784e-32	0.599476	0.273	0.123	2.0989e-27	8	DjMSTRG.15903
7.231e-24	0.382973	0.47	0.283	1.91441e-19	8	DjMSTRG.15460
3.95742e-21	0.387082	0.47	0.303	1.04773e-16	8	DjMSTRG.18504
7.67084e-17	0.408968	0.287	0.166	2.03086e-12	8	DjMSTRG.14554
9.52065e-14	0.324378	0.287	0.175	2.52059e-09	8	DjMSTRG.27255
0	3.23615	0.954	0.148	0	9	DjMSTRG.22531
0	2.42205	0.472	0.02	0	9	DjMSTRG.26446
0	2.28823	0.39	0.018	0	9	DjMSTRG.22317
0	2.23143	0.475	0.022	0	9	DjMSTRG.14662
0	2.05251	0.555	0.051	0	9	DjMSTRG.3579
0	2.04543	0.471	0.042	0	9	DjMSTRG.11076
0	2.03598	0.279	0.008	0	9	DjMSTRG.24769
0	1.8784	0.325	0.006	0	9	DjMSTRG.8766
0	1.87766	0.314	0.011	0	9	DjMSTRG.6887
0	1.847	0.415	0.033	0	9	DjMSTRG.8035
0	1.84678	0.415	0.043	0	9	DjMSTRG.5823
0	1.79793	0.788	0.188	0	9	DjMSTRG.10032
0	1.65327	0.284	0.013	0	9	DjMSTRG.26621
7.58506e-259	1.75216	0.41	0.055	2.00815e-254	9	DjMSTRG.12721
2.29767e-242	1.65783	0.307	0.031	6.08308e-238	9	DjMSTRG.9785
1.24465e-234	1.80413	0.607	0.146	3.29522e-230	9	DjMSTRG.21398
5.47197e-226	1.50826	0.298	0.032	1.4487e-221	9	DjMSTRG.17836
3.78792e-224	1.94684	0.513	0.103	1.00285e-219	9	DjMSTRG.12531
5.49722e-194	1.47234	0.295	0.037	1.45539e-189	9	DjMSTRG.23620
6.36152e-193	1.46711	0.448	0.088	1.68421e-188	9	DjMSTRG.25186
3.86701e-172	1.32428	0.287	0.039	1.02379e-167	9	DjMSTRG.6922
4.9345e-119	1.3847	0.35	0.081	1.30641e-114	9	DjMSTRG.11125
4.45961e-102	1.29374	0.26	0.053	1.18068e-97	9	DjMSTRG.19368
2.35969e-89	1.22821	0.727	0.409	6.24727e-85	9	DjMSTRG.19270
1.37656e-74	1.18923	0.344	0.108	3.64444e-70	9	DjMSTRG.25133
1.60621e-59	1.185	0.404	0.168	4.25243e-55	9	DjMSTRG.24292
5.47049e-28	0.640652	0.263	0.117	1.44831e-23	9	DjMSTRG.2508
1.20927e-23	0.713202	0.252	0.121	3.20154e-19	9	DjMSTRG.29161
1.15367e-15	0.431756	0.384	0.248	3.05435e-11	9	DjMSTRG.9180
0.00147758	0.426153	0.281	0.239	1	9	DjMSTRG.8063
0	2.72936	0.957	0.108	0	10	DjMSTRG.25618
0	2.72914	0.941	0.104	0	10	DjMSTRG.23149
0	2.70567	0.934	0.149	0	10	DjMSTRG.27659
0	2.66969	0.91	0.091	0	10	DjMSTRG.21400
0	2.57138	0.897	0.117	0	10	DjMSTRG.14885
0	2.54378	0.832	0.076	0	10	DjMSTRG.16899
0	2.52278	0.844	0.074	0	10	DjMSTRG.16081
0	2.49773	0.778	0.065	0	10	DjMSTRG.23148
0	2.43013	0.846	0.103	0	10	DjMSTRG.22476
0	2.42904	0.947	0.133	0	10	DjMSTRG.10670
0	2.42055	0.755	0.06	0	10	DjMSTRG.24130
0	2.32535	0.901	0.14	0	10	DjMSTRG.14326
0	2.27999	0.904	0.163	0	10	DjMSTRG.6880
0	2.21004	0.546	0.034	0	10	DjMSTRG.25250
0	2.1421	0.702	0.077	0	10	DjMSTRG.28050
0	2.04735	0.622	0.077	0	10	DjMSTRG.5670
0	2.03475	0.794	0.111	0	10	DjMSTRG.2298
0	2.02082	0.502	0.034	0	10	DjMSTRG.8004
0	2.00889	0.723	0.084	0	10	DjMSTRG.13555
0	1.95135	0.557	0.054	0	10	DjMSTRG.36
0	1.92018	0.53	0.049	0	10	DjMSTRG.7849
0	1.85496	0.652	0.106	0	10	DjMSTRG.27176
0	1.82548	0.431	0.043	0	10	DjMSTRG.18029
0	1.80487	0.431	0.035	0	10	DjMSTRG.12947
0	1.78628	0.551	0.064	0	10	DjMSTRG.14115
0	1.77606	0.379	0.024	0	10	DjMSTRG.15837
0	1.74915	0.433	0.04	0	10	DjMSTRG.22763
0	1.72883	0.324	0.02	0	10	DjMSTRG.20436
0	1.72877	0.479	0.052	0	10	DjMSTRG.26563
1.3294e-280	1.75535	0.312	0.025	3.51958e-276	10	DjMSTRG.7820
0	2.7555	0.695	0.053	0	11	DjMSTRG.17798
0	2.20288	0.372	0.012	0	11	DjMSTRG.25146
0	2.16038	0.371	0.016	0	11	DjMSTRG.12962
0	1.86773	0.897	0.197	0	11	DjMSTRG.18673
0	1.86332	0.826	0.182	0	11	DjMSTRG.19720
0	1.77481	0.848	0.21	0	11	DjMSTRG.18882
2.10241e-302	1.64319	0.973	0.329	5.56614e-298	11	DjMSTRG.6631
1.27102e-283	1.71921	0.699	0.145	3.36504e-279	11	DjMSTRG.18811
6.01155e-266	1.69403	0.656	0.133	1.59156e-261	11	DjMSTRG.23891
4.1147e-201	1.16736	0.723	0.2	1.08937e-196	11	DjMSTRG.4032
2.093e-185	1.45889	0.541	0.119	5.54123e-181	11	DjMSTRG.810
1.93507e-148	1.09844	0.986	0.701	5.12311e-144	11	DjMSTRG.6581
5.6091e-143	1.1096	0.631	0.189	1.48501e-138	11	DjMSTRG.892
5.37187e-120	0.896495	0.849	0.463	1.4222e-115	11	DjMSTRG.27191
4.11259e-80	0.657369	0.433	0.142	1.08881e-75	11	DjMSTRG.28261
2.79764e-72	1.23172	0.285	0.075	7.40674e-68	11	DjMSTRG.9501
1.051e-62	1.11254	0.328	0.106	2.78252e-58	11	DjMSTRG.22424
2.24519e-60	1.06097	0.353	0.122	5.94413e-56	11	DjMSTRG.24175
1.60983e-54	0.869687	0.667	0.414	4.26202e-50	11	DjMSTRG.19270
6.95296e-29	0.685179	0.475	0.287	1.8408e-24	11	DjMSTRG.8508
4.24742e-28	0.813369	0.342	0.172	1.1245e-23	11	DjMSTRG.24292
5.26867e-27	0.730281	0.422	0.247	1.39488e-22	11	DjMSTRG.9180
3.81448e-19	0.706256	0.264	0.137	1.00988e-14	11	DjMSTRG.16779
8.40213e-18	0.552229	0.438	0.297	2.22446e-13	11	DjMSTRG.7428
1.96082e-15	0.711427	0.287	0.171	5.19126e-11	11	DjMSTRG.1461
4.66763e-09	0.535631	0.381	0.289	0.000123575	11	DjMSTRG.15460
4.18759e-07	0.430548	0.348	0.267	0.0110866	11	DjMSTRG.4329
1.58194e-05	0.259871	0.58	0.543	0.418817	11	DjMSTRG.29710
0.000717314	0.278665	0.45	0.418	1	11	DjMSTRG.20381
7.23154e-157	1.84491	0.324	0.041	1.91455e-152	12	DjMSTRG.6628
1.97435e-147	1.92798	0.354	0.052	5.22709e-143	12	DjMSTRG.17684
5.91489e-69	1.78789	0.31	0.078	1.56597e-64	12	DjMSTRG.22864
8.68955e-66	1.75149	0.263	0.059	2.30056e-61	12	DjMSTRG.27660
8.60045e-65	1.28719	0.278	0.064	2.27697e-60	12	DjMSTRG.17401
1.93313e-50	0.531751	0.939	0.706	5.11796e-46	12	DjMSTRG.6581
5.2352e-46	1.19565	0.285	0.087	1.38602e-41	12	DjMSTRG.12921
2.43904e-32	1.05588	0.349	0.155	6.45736e-28	12	DjMSTRG.4973
5.14432e-20	0.999319	0.254	0.118	1.36196e-15	12	DjMSTRG.17735
3.55113e-16	0.689215	0.532	0.421	9.40162e-12	12	DjMSTRG.19270
2.95583e-15	0.821349	0.283	0.158	7.82557e-11	12	DjMSTRG.28210
5.47384e-14	0.93667	0.278	0.161	1.4492e-09	12	DjMSTRG.6920
3.71672e-05	0.437166	0.527	0.545	0.984002	12	DjMSTRG.29710
0	4.48026	0.891	0.01	0	13	DjMSTRG.26167
0	3.52474	0.651	0.003	0	13	DjMSTRG.5941
0	3.38497	0.633	0.003	0	13	DjMSTRG.19792
0	2.81591	0.435	0.01	0	13	DjMSTRG.7655
0	2.65844	0.417	0.018	0	13	DjMSTRG.19535
0	2.19406	0.361	0.003	0	13	DjMSTRG.17226
0	2.07929	0.296	0.004	0	13	DjMSTRG.17618
0	1.77419	0.257	0.002	0	13	DjMSTRG.18048
6.01284e-215	2.05089	0.275	0.017	1.5919e-210	13	DjMSTRG.18228
4.14706e-205	1.94415	0.293	0.02	1.09793e-200	13	DjMSTRG.7740
6.28525e-203	2.29202	0.598	0.103	1.66402e-198	13	DjMSTRG.22424
6.14839e-163	1.70349	0.314	0.031	1.62779e-158	13	DjMSTRG.8278
4.49187e-149	1.54691	0.932	0.341	1.18922e-144	13	DjMSTRG.6631
1.81076e-145	1.73068	0.391	0.053	4.79398e-141	13	DjMSTRG.2885
1.26735e-126	2.09297	0.891	0.469	3.3553e-122	13	DjMSTRG.27191
3.90409e-124	1.57763	0.382	0.059	1.03361e-119	13	DjMSTRG.521
1.79186e-118	1.75564	0.299	0.038	4.74396e-114	13	DjMSTRG.3016
5.18054e-99	1.33585	0.663	0.21	1.37155e-94	13	DjMSTRG.4032
6.98636e-98	1.27614	0.524	0.127	1.84964e-93	13	DjMSTRG.810
6.22428e-91	1.48638	0.621	0.197	1.64788e-86	13	DjMSTRG.892
7.82728e-88	1.69424	0.648	0.227	2.07227e-83	13	DjMSTRG.18882
5.70199e-85	1.28323	0.624	0.198	1.5096e-80	13	DjMSTRG.19720
4.13416e-80	1.95428	0.358	0.078	1.09452e-75	13	DjMSTRG.10199
5.31795e-79	1.61928	0.503	0.146	1.40793e-74	13	DjMSTRG.23891
2.51092e-65	1.16383	0.503	0.159	6.64767e-61	13	DjMSTRG.18811
9.4531e-41	1.20127	0.281	0.079	2.50271e-36	13	DjMSTRG.9501
1.13989e-40	1.23804	0.281	0.081	3.01785e-36	13	DjMSTRG.22022
4.41148e-26	0.927814	0.636	0.419	1.16794e-21	13	DjMSTRG.19270
3.14228e-17	0.956199	0.32	0.161	8.31918e-13	13	DjMSTRG.6920
4.63277e-14	0.856165	0.32	0.175	1.22653e-09	13	DjMSTRG.24292
0	3.57967	0.976	0.092	0	14	DjMSTRG.20845
0	2.92859	0.649	0.007	0	14	DjMSTRG.21342
0	2.85827	0.545	0.007	0	14	DjMSTRG.7357
0	2.60195	0.488	0.004	0	14	DjMSTRG.12653
0	2.44613	0.848	0.122	0	14	DjMSTRG.2298
0	2.22456	0.887	0.148	0	14	DjMSTRG.10670
1.10085e-307	2.34781	0.637	0.074	2.91451e-303	14	DjMSTRG.10788
7.20541e-298	2.23499	0.682	0.089	1.90763e-293	14	DjMSTRG.28050
7.60896e-296	2.44272	0.812	0.142	2.01447e-291	14	DjMSTRG.28079
6.46908e-295	2.0792	0.551	0.055	1.71269e-290	14	DjMSTRG.19526
6.88144e-284	2.23429	0.685	0.096	1.82186e-279	14	DjMSTRG.13555
4.70333e-282	2.27429	0.842	0.155	1.24521e-277	14	DjMSTRG.14326
2.91623e-277	2.15356	0.545	0.057	7.72072e-273	14	DjMSTRG.7849
9.80648e-250	2.03945	0.848	0.178	2.59627e-245	14	DjMSTRG.6880
6.50689e-248	2.1219	0.571	0.072	1.7227e-243	14	DjMSTRG.14115
6.04586e-226	2.06412	0.497	0.059	1.60064e-221	14	DjMSTRG.26563
1.20714e-222	1.9681	0.411	0.039	3.1959e-218	14	DjMSTRG.17860
1.61941e-212	1.95822	0.506	0.064	4.2874e-208	14	DjMSTRG.36
1.95659e-197	1.75062	0.661	0.121	5.18008e-193	14	DjMSTRG.22476
2.05456e-158	1.46163	0.628	0.127	5.43945e-154	14	DjMSTRG.23149
3.00217e-155	1.46709	0.637	0.131	7.94826e-151	14	DjMSTRG.25618
3.5289e-153	1.72251	0.295	0.029	9.34276e-149	14	DjMSTRG.11345
3.89549e-152	1.7834	0.378	0.049	1.03133e-147	14	DjMSTRG.12480
3.39338e-145	1.52807	0.256	0.023	8.98398e-141	14	DjMSTRG.13614
3.6109e-100	1.46958	0.262	0.035	9.55985e-96	14	DjMSTRG.14810
3.78493e-100	1.60774	0.312	0.05	1.00206e-95	14	DjMSTRG.22763
1.18513e-99	1.58723	0.289	0.042	3.13764e-95	14	DjMSTRG.12019
1.98132e-95	1.42247	0.414	0.086	5.24553e-91	14	DjMSTRG.23148
2.27557e-92	1.47879	0.476	0.12	6.02456e-88	14	DjMSTRG.27176
1.56712e-83	1.56882	0.399	0.092	4.14895e-79	14	DjMSTRG.5670
0	3.01191	0.629	0.029	0	15	DjMSTRG.7092
0	2.45751	0.475	0.019	0	15	DjMSTRG.18044
0	2.23684	0.349	0.01	0	15	DjMSTRG.24073
0	1.85695	0.27	0.005	0	15	DjMSTRG.231
1.01591e-231	1.81054	0.259	0.011	2.68963e-227	15	DjMSTRG.22302
3.08572e-31	0.923353	0.482	0.211	8.16944e-27	15	DjMSTRG.10032
1.72527e-20	0.93485	0.266	0.101	4.56766e-16	15	DjMSTRG.25186
6.49728e-12	0.915531	0.302	0.162	1.72016e-07	15	DjMSTRG.6920
6.15149e-09	0.471997	0.669	0.582	0.000162861	15	DjMSTRG.18780
6.84771e-08	0.830471	0.266	0.159	0.00181293	15	DjMSTRG.28210
2.47974e-06	0.258258	0.82	0.711	0.0656512	15	DjMSTRG.6581
1.97032e-05	0.396908	0.619	0.55	0.521642	15	DjMSTRG.22130
0	4.82734	0.977	0.022	0	16	DjMSTRG.5674
0	2.97943	0.766	0.003	0	16	DjMSTRG.7277
0	2.87295	0.694	0.003	0	16	DjMSTRG.22681
0	2.37521	0.626	0.017	0	16	DjMSTRG.29759
0	2.14138	0.423	0.001	0	16	DjMSTRG.3620
0	2.11997	0.419	0.001	0	16	DjMSTRG.20971
0	2.11604	0.396	0.004	0	16	DjMSTRG.18766
0	2.11547	0.378	0.002	0	16	DjMSTRG.778
0	1.73113	0.275	0.002	0	16	DjMSTRG.27137
0	1.6696	0.329	0.008	0	16	DjMSTRG.22702
1.14757e-210	1.44999	0.324	0.017	3.03818e-206	16	DjMSTRG.5373
1.24016e-190	1.42614	0.284	0.014	3.28332e-186	16	DjMSTRG.24025
2.39789e-183	1.40033	0.279	0.014	6.34841e-179	16	DjMSTRG.4518
5.32845e-182	1.3283	0.324	0.02	1.41071e-177	16	DjMSTRG.22075
2.40137e-144	1.36554	0.252	0.015	6.35762e-140	16	DjMSTRG.12465
2.63971e-139	1.35706	0.311	0.024	6.98862e-135	16	DjMSTRG.15722
6.55023e-138	1.73782	0.477	0.06	1.73417e-133	16	DjMSTRG.521
7.02988e-116	1.34252	0.428	0.055	1.86116e-111	16	DjMSTRG.2182
1.68357e-115	1.34758	0.468	0.065	4.45726e-111	16	DjMSTRG.10754
4.37292e-115	1.20357	0.261	0.021	1.15773e-110	16	DjMSTRG.21309
1.28237e-59	1.0841	0.32	0.056	3.39508e-55	16	DjMSTRG.12308
1.06842e-55	1.0292	0.55	0.155	2.82864e-51	16	DjMSTRG.4973
2.73089e-40	0.782467	0.36	0.089	7.23004e-36	16	DjMSTRG.12921
3.61173e-36	0.474059	1	0.709	9.56204e-32	16	DjMSTRG.6581
2.8471e-35	0.840774	0.468	0.156	7.5377e-31	16	DjMSTRG.28210
3.58069e-10	0.467688	0.414	0.234	9.47988e-06	16	DjMSTRG.17602
3.05561e-09	0.476339	0.32	0.17	8.08972e-05	16	DjMSTRG.22660
5.18918e-06	0.289002	0.374	0.239	0.137383	16	DjMSTRG.8063
0.00131154	0.324012	0.333	0.244	1	16	DjMSTRG.1547
0	2.46263	0.647	0.014	0	17	DjMSTRG.9236
0	1.79966	0.323	0.002	0	17	DjMSTRG.25134
0	1.58658	0.279	0.001	0	17	DjMSTRG.15793
0	1.5282	0.328	0.001	0	17	DjMSTRG.19506
5.10228e-115	1.13781	0.279	0.022	1.35083e-110	17	DjMSTRG.18345
2.85642e-108	1.12483	0.259	0.02	7.56238e-104	17	DjMSTRG.3280
3.8872e-81	1.19811	0.254	0.026	1.02914e-76	17	DjMSTRG.19450
6.56088e-69	1.29735	0.547	0.129	1.73699e-64	17	DjMSTRG.19593
6.54225e-52	0.957545	0.279	0.045	1.73206e-47	17	DjMSTRG.14136
2.62334e-50	0.966932	0.577	0.17	6.9453e-46	17	DjMSTRG.8084
1.93173e-48	0.943007	0.254	0.041	5.11425e-44	17	DjMSTRG.16820
1.37091e-42	0.964858	0.786	0.359	3.62948e-38	17	DjMSTRG.4661
4.9022e-38	0.852187	0.348	0.084	1.29786e-33	17	DjMSTRG.1245
1.43352e-37	0.929464	0.313	0.071	3.79524e-33	17	DjMSTRG.27751
2.54596e-37	0.904705	0.313	0.072	6.74043e-33	17	DjMSTRG.17040
8.05763e-35	0.666556	0.891	0.427	2.13326e-30	17	DjMSTRG.10753
2.57192e-32	0.9659	0.373	0.11	6.80917e-28	17	DjMSTRG.10549
1.22879e-24	0.786915	0.308	0.092	3.25321e-20	17	DjMSTRG.25905
1.01552e-23	0.756148	0.333	0.107	2.68858e-19	17	DjMSTRG.3636
2.19213e-22	0.736875	0.279	0.082	5.80367e-18	17	DjMSTRG.2824
4.49768e-20	0.647049	0.517	0.237	1.19076e-15	17	DjMSTRG.17942
1.70072e-19	0.608919	0.363	0.134	4.50266e-15	17	DjMSTRG.24442
2.52078e-15	0.634514	0.378	0.164	6.67376e-11	17	DjMSTRG.25302
3.08743e-15	0.569936	0.318	0.126	8.17396e-11	17	DjMSTRG.10732
7.42485e-15	0.6341	0.368	0.153	1.96573e-10	17	DjMSTRG.4452
1.91349e-13	0.585719	0.393	0.184	5.06597e-09	17	DjMSTRG.15543
5.40753e-13	0.55928	0.448	0.228	1.43164e-08	17	DjMSTRG.2974
3.62627e-12	0.648732	0.313	0.141	9.60055e-08	17	DjMSTRG.1783
5.28895e-09	0.496519	0.289	0.141	0.000140025	17	DjMSTRG.23130
2.05624e-08	0.638278	0.343	0.187	0.000544389	17	DjMSTRG.5820
2.17079e-271	1.91643	0.394	0.016	5.74717e-267	18	DjMSTRG.18128
1.26342e-107	1.48412	0.367	0.037	3.34491e-103	18	DjMSTRG.6954
5.35014e-54	1.36745	0.672	0.231	1.41645e-49	18	DjMSTRG.17602
3.84533e-51	1.22496	0.283	0.044	1.01805e-46	18	DjMSTRG.19083
3.17733e-29	0.716383	0.406	0.119	8.41199e-25	18	DjMSTRG.17735
2.22113e-24	0.754616	0.356	0.111	5.88044e-20	18	DjMSTRG.26286
5.14182e-14	0.503259	0.539	0.267	1.3613e-09	18	DjMSTRG.4329
1.71113e-09	0.619681	0.261	0.114	4.53021e-05	18	DjMSTRG.24933
4.19838e-08	0.385563	0.333	0.17	0.00111152	18	DjMSTRG.14554
9.2448e-08	0.567531	0.283	0.141	0.00244756	18	DjMSTRG.23130
6.32383e-07	0.409527	0.261	0.129	0.0167423	18	DjMSTRG.15903
0.000794231	0.371267	0.4	0.277	1	18	DjMSTRG.12894
0.00221706	0.327225	0.661	0.55	1	18	DjMSTRG.22130
0	5.15114	0.883	0.032	0	19	DjMSTRG.13226
0	4.32463	0.871	0.008	0	19	DjMSTRG.21998
0	4.27654	0.883	0.004	0	19	DjMSTRG.26295
0	3.93283	0.871	0.004	0	19	DjMSTRG.23201
0	3.88106	0.842	0.007	0	19	DjMSTRG.7120
0	3.70147	0.836	0.003	0	19	DjMSTRG.14221
0	3.52344	0.807	0.009	0	19	DjMSTRG.10186
0	3.44752	0.801	0.002	0	19	DjMSTRG.23203
0	3.4389	0.596	0.005	0	19	DjMSTRG.8673
0	3.17627	0.667	0.006	0	19	DjMSTRG.20655
0	3.08556	0.678	0.002	0	19	DjMSTRG.11518
0	2.96419	0.591	0.002	0	19	DjMSTRG.11521
0	2.89135	0.713	0.002	0	19	DjMSTRG.11519
0	2.86002	0.602	0.002	0	19	DjMSTRG.11520
0	2.84982	0.573	0.001	0	19	DjMSTRG.190
0	2.80621	0.637	0.001	0	19	DjMSTRG.23142
0	2.79279	0.327	0.002	0	19	DjMSTRG.22831
0	2.7484	0.439	0.015	0	19	DjMSTRG.14613
0	2.61286	0.503	0.002	0	19	DjMSTRG.7117
0	2.47538	0.538	0.001	0	19	DjMSTRG.14614
0	2.4714	0.462	0.008	0	19	DjMSTRG.19643
0	2.37645	0.304	0	0	19	DjMSTRG.23608
0	2.30063	0.462	0.002	0	19	DjMSTRG.27830
0	2.16345	0.444	0.001	0	19	DjMSTRG.21653
0	2.1516	0.485	0.001	0	19	DjMSTRG.21508
0	2.02511	0.456	0.001	0	19	DjMSTRG.14220
0	1.99346	0.415	0	0	19	DjMSTRG.2832
0	1.92931	0.409	0	0	19	DjMSTRG.8672
0	1.89765	0.45	0	0	19	DjMSTRG.22357
0	1.84738	0.409	0.001	0	19	DjMSTRG.14615
0	2.95999	0.325	0.002	0	20	DjMSTRG.24123
0	2.82494	0.325	0.006	0	20	DjMSTRG.27371
0	1.74491	0.254	0.001	0	20	DjMSTRG.28849
2.39965e-266	2.48546	0.333	0.008	6.35307e-262	20	DjMSTRG.22543
1.38907e-214	1.92315	0.278	0.007	3.67755e-210	20	DjMSTRG.13418
6.23175e-182	2.06936	0.278	0.009	1.64986e-177	20	DjMSTRG.14817
1.16823e-168	2.88256	0.317	0.013	3.0929e-164	20	DjMSTRG.26045
6.50496e-42	1.57501	0.262	0.035	1.72219e-37	20	DjMSTRG.20519
4.90559e-29	0.779102	0.31	0.06	1.29875e-24	20	DjMSTRG.23549
6.2563e-22	0.847373	0.27	0.059	1.65636e-17	20	DjMSTRG.7178
4.90081e-15	0.604714	0.389	0.134	1.29749e-10	20	DjMSTRG.5431
5.94964e-15	0.629731	0.524	0.219	1.57517e-10	20	DjMSTRG.4032
1.20522e-14	0.627269	0.341	0.111	3.19082e-10	20	DjMSTRG.716
2.75908e-14	0.609654	0.262	0.075	7.30467e-10	20	DjMSTRG.1014
3.78853e-14	0.887339	0.333	0.113	1.00301e-09	20	DjMSTRG.14438
1.10947e-13	1.43471	0.873	0.72	2.93733e-09	20	DjMSTRG.13219
1.07552e-12	0.492865	1	1	2.84743e-08	20	DjMSTRG.5942
9.05917e-12	0.742807	0.357	0.13	2.39842e-07	20	DjMSTRG.26609
9.18882e-12	0.627999	0.325	0.119	2.43274e-07	20	DjMSTRG.28377
1.15023e-11	0.396276	0.254	0.08	3.04524e-07	20	DjMSTRG.26644
3.5272e-11	1.13297	0.683	0.501	9.33825e-07	20	DjMSTRG.15771
2.19992e-10	0.774059	0.302	0.114	5.82428e-06	20	DjMSTRG.2818
4.97671e-09	0.36323	0.651	0.354	0.000131758	20	DjMSTRG.6631
6.65213e-09	0.451291	0.325	0.132	0.000176115	20	DjMSTRG.14242
1.24389e-08	0.255061	0.444	0.205	0.000329321	20	DjMSTRG.892
5.23786e-07	0.499219	0.437	0.235	0.0138672	20	DjMSTRG.18882
4.46102e-06	0.321072	0.333	0.166	0.118105	20	DjMSTRG.18811
8.44243e-06	0.489915	0.302	0.154	0.223513	20	DjMSTRG.23891
0.00201501	0.38515	0.357	0.236	1	20	DjMSTRG.17602
0	2.94204	0.611	0.002	0	21	DjMSTRG.22935
0	1.7672	0.315	0.001	0	21	DjMSTRG.2368
0	1.64293	0.278	0	0	21	DjMSTRG.8774
9.40706e-265	2.09375	0.435	0.013	2.49052e-260	21	DjMSTRG.28839
3.6994e-206	1.74699	0.37	0.012	9.79417e-202	21	DjMSTRG.24067
2.3158e-144	1.84949	0.444	0.026	6.13109e-140	21	DjMSTRG.9048
5.4981e-136	1.50102	0.287	0.011	1.45562e-131	21	DjMSTRG.5835
1.19681e-122	1.48937	0.269	0.011	3.16856e-118	21	DjMSTRG.7540
1.13611e-120	1.57643	0.343	0.018	3.00785e-116	21	DjMSTRG.7655
1.63123e-93	1.76697	0.574	0.068	4.31868e-89	21	DjMSTRG.12721
4.55777e-66	1.42369	0.259	0.02	1.20667e-61	21	DjMSTRG.12985
3.02828e-59	1.55057	0.38	0.046	8.01737e-55	21	DjMSTRG.23620
4.18206e-58	1.52848	0.796	0.203	1.1072e-53	21	DjMSTRG.892
1.05092e-52	1.12183	1	0.351	2.78232e-48	21	DjMSTRG.6631
1.3962e-52	1.42697	0.306	0.034	3.69645e-48	21	DjMSTRG.23619
2.40029e-51	1.30456	0.259	0.025	6.35477e-47	21	DjMSTRG.6413
1.72125e-38	1.5004	0.491	0.109	4.55701e-34	21	DjMSTRG.3357
6.95243e-38	1.87389	0.38	0.069	1.84066e-33	21	DjMSTRG.15438
2.63495e-37	1.18325	0.259	0.033	6.97602e-33	21	DjMSTRG.19082
1.90659e-33	0.988863	0.287	0.044	5.0477e-29	21	DjMSTRG.22967
7.34309e-33	1.31673	0.704	0.25	1.94408e-28	21	DjMSTRG.9180
3.25162e-32	1.41017	0.278	0.043	8.60866e-28	21	DjMSTRG.11969
4.61965e-32	1.0238	0.352	0.065	1.22305e-27	21	DjMSTRG.521
5.40135e-31	1.21555	0.667	0.213	1.43001e-26	21	DjMSTRG.10032
6.13064e-30	1.21048	0.324	0.06	1.62309e-25	21	DjMSTRG.2885
6.93306e-30	1.21251	0.713	0.29	1.83553e-25	21	DjMSTRG.15460
4.76988e-27	0.962879	0.565	0.165	1.26282e-22	21	DjMSTRG.18811
5.21673e-14	1.32403	0.269	0.079	1.38113e-09	21	DjMSTRG.15319
2.84493e-12	1.61338	0.352	0.135	7.53195e-08	21	DjMSTRG.810
3.1554e-12	1.02015	0.352	0.129	8.35392e-08	21	DjMSTRG.15903
0	4.52707	0.932	0.01	0	22	DjMSTRG.27884
0	3.31229	0.874	0.002	0	22	DjMSTRG.4591
0	2.75828	0.728	0.003	0	22	DjMSTRG.16290
0	2.22475	0.33	0.001	0	22	DjMSTRG.12542
0	2.15026	0.515	0.001	0	22	DjMSTRG.5415
0	2.12253	0.534	0	0	22	DjMSTRG.5416
0	1.9816	0.573	0.017	0	22	DjMSTRG.18128
0	1.85051	0.359	0	0	22	DjMSTRG.22359
0	1.8493	0.456	0	0	22	DjMSTRG.4590
0	1.64718	0.417	0	0	22	DjMSTRG.11881
0	1.52134	0.35	0.002	0	22	DjMSTRG.19261
0	1.35904	0.252	0	0	22	DjMSTRG.27736
3.12405e-93	1.34146	0.34	0.022	8.27091e-89	22	DjMSTRG.3341
8.05119e-89	1.26815	0.437	0.038	2.13155e-84	22	DjMSTRG.6954
1.75017e-62	1.0045	0.291	0.024	4.63357e-58	22	DjMSTRG.22980
2.68174e-55	1.00962	0.379	0.044	7.0999e-51	22	DjMSTRG.19083
7.15254e-30	0.859379	0.505	0.12	1.89364e-25	22	DjMSTRG.17735
1.92502e-23	0.867632	0.66	0.234	5.09649e-19	22	DjMSTRG.17602
7.22379e-22	0.757545	0.311	0.066	1.9125e-17	22	DjMSTRG.19436
2.94189e-16	0.445629	0.291	0.07	7.78866e-12	22	DjMSTRG.10754
9.71134e-15	0.653306	0.476	0.17	2.57108e-10	22	DjMSTRG.14554
1.02174e-07	0.358954	0.748	0.417	0.00270506	22	DjMSTRG.20381
4.90913e-07	0.378815	0.301	0.126	0.0129969	22	DjMSTRG.29161
1.88955e-06	0.350396	0.311	0.135	0.0500258	22	DjMSTRG.16037
5.00397e-05	0.434351	0.709	0.554	1	22	DjMSTRG.19609
0.00012563	0.267618	0.466	0.269	1	22	DjMSTRG.4329
0.000720192	0.260452	0.311	0.171	1	22	DjMSTRG.22660
0	5.9083	0.989	0.037	0	23	DjMSTRG.22409
0	4.19362	0.914	0.005	0	23	DjMSTRG.11457
0	3.83823	0.882	0.003	0	23	DjMSTRG.13309
0	3.55842	0.849	0.002	0	23	DjMSTRG.22411
0	2.8676	0.742	0.006	0	23	DjMSTRG.27117
0	2.85031	0.688	0.003	0	23	DjMSTRG.4215
0	2.42928	0.312	0.001	0	23	DjMSTRG.24501
0	2.32349	0.538	0.001	0	23	DjMSTRG.2133
0	2.11166	0.462	0.001	0	23	DjMSTRG.29057
0	1.88226	0.269	0.002	0	23	DjMSTRG.22997
0	1.73217	0.387	0.001	0	23	DjMSTRG.22412
0	1.58813	0.301	0.001	0	23	DjMSTRG.28025
0	1.53838	0.323	0.002	0	23	DjMSTRG.15225
0	1.46361	0.312	0.002	0	23	DjMSTRG.13634
0	1.45171	0.28	0	0	23	DjMSTRG.6761
0	1.42388	0.28	0.002	0	23	DjMSTRG.13633
0	1.40356	0.29	0	0	23	DjMSTRG.23312
1.08389e-282	1.57771	0.301	0.004	2.8696e-278	23	DjMSTRG.17158
8.14489e-79	1.2205	0.301	0.019	2.15636e-74	23	DjMSTRG.18128
1.5581e-48	1.10995	0.28	0.026	4.12506e-44	23	DjMSTRG.26698
3.79917e-45	1.08587	0.258	0.024	1.00583e-40	23	DjMSTRG.22714
5.83124e-36	1.1686	0.527	0.111	1.54382e-31	23	DjMSTRG.26286
2.10776e-23	1.12918	0.344	0.072	5.58029e-19	23	DjMSTRG.17171
4.76554e-15	0.828861	0.581	0.235	1.26168e-10	23	DjMSTRG.17602
1.33058e-13	0.62225	0.387	0.121	3.52272e-09	23	DjMSTRG.17735
1.27527e-11	0.738731	0.441	0.17	3.37628e-07	23	DjMSTRG.14554
2.0992e-10	0.725616	0.355	0.13	5.55764e-06	23	DjMSTRG.15903
1.2033e-09	0.657969	0.355	0.131	3.18575e-05	23	DjMSTRG.2175
2.34083e-07	0.660951	0.269	0.102	0.00619734	23	DjMSTRG.9788
1.14587e-05	0.524617	0.28	0.126	0.303369	23	DjMSTRG.29161
0	4.03632	0.913	0.014	0	24	DjMSTRG.3285
0	3.05398	0.424	0.003	0	24	DjMSTRG.18644
0	2.92569	0.467	0.002	0	24	DjMSTRG.25656
0	2.77192	0.435	0.002	0	24	DjMSTRG.26482
0	2.60685	0.63	0.002	0	24	DjMSTRG.24015
0	2.56626	0.707	0.002	0	24	DjMSTRG.2713
0	2.3844	0.337	0.004	0	24	DjMSTRG.11337
0	2.17038	0.348	0.001	0	24	DjMSTRG.1758
0	1.93352	0.261	0.001	0	24	DjMSTRG.21844
0	1.91943	0.424	0.007	0	24	DjMSTRG.19538
0	1.91159	0.337	0.003	0	24	DjMSTRG.29030
0	1.89338	0.272	0.002	0	24	DjMSTRG.12524
0	1.86338	0.489	0.006	0	24	DjMSTRG.25838
0	1.84638	0.511	0	0	24	DjMSTRG.14478
0	1.826	0.272	0.001	0	24	DjMSTRG.26483
0	1.70835	0.5	0.004	0	24	DjMSTRG.2310
0	1.50558	0.261	0.001	0	24	DjMSTRG.20966
0	1.45783	0.391	0.001	0	24	DjMSTRG.18645
0	1.39302	0.391	0.004	0	24	DjMSTRG.1124
0	1.32127	0.293	0.003	0	24	DjMSTRG.3283
0	1.30302	0.261	0.001	0	24	DjMSTRG.21516
0	1.17673	0.293	0.003	0	24	DjMSTRG.6585
0	1.163	0.293	0.001	0	24	DjMSTRG.15762
0	1.1626	0.261	0.002	0	24	DjMSTRG.26099
0	1.09139	0.261	0.002	0	24	DjMSTRG.29296
2.50841e-231	1.1113	0.283	0.005	6.64101e-227	24	DjMSTRG.299
5.85806e-180	1.13915	0.272	0.006	1.55092e-175	24	DjMSTRG.23096
7.45886e-133	0.928063	0.304	0.011	1.97473e-128	24	DjMSTRG.1387
3.84691e-57	0.802212	0.272	0.021	1.01847e-52	24	DjMSTRG.26187
1.41169e-38	0.792696	0.261	0.028	3.73745e-34	24	DjMSTRG.9733
0	4.20418	1	0.006	0	25	DjMSTRG.21097
0	2.34172	0.542	0.006	0	25	DjMSTRG.10612
0	2.21368	0.375	0.001	0	25	DjMSTRG.21096
6.14388e-64	1.93711	0.625	0.057	1.62659e-59	25	DjMSTRG.11050
1.051e-57	1.62157	0.271	0.012	2.78251e-53	25	DjMSTRG.1756
1.65943e-38	1.49297	0.333	0.026	4.39333e-34	25	DjMSTRG.29759
1.58636e-29	1.59205	0.479	0.069	4.19988e-25	25	DjMSTRG.27597
3.46349e-24	1.43786	0.333	0.041	9.16958e-20	25	DjMSTRG.12225
3.03172e-16	1.36223	0.562	0.16	8.02648e-12	25	DjMSTRG.4973
1.77666e-15	1.18131	0.292	0.047	4.70371e-11	25	DjMSTRG.3957
3.42523e-14	1.13077	0.292	0.051	9.06829e-10	25	DjMSTRG.3256
3.31726e-10	0.972387	0.271	0.057	8.78245e-06	25	DjMSTRG.3133
4.18494e-08	1.1085	0.312	0.091	0.00110796	25	DjMSTRG.9886
6.42357e-08	1.04406	0.333	0.102	0.00170064	25	DjMSTRG.26441
5.44479e-07	0.98086	0.417	0.167	0.0144151	25	DjMSTRG.21398
5.24879e-06	0.803731	0.333	0.122	0.138962	25	DjMSTRG.17735
5.88804e-05	0.626276	0.271	0.097	1	25	DjMSTRG.26960
0.000193598	0.735249	0.438	0.236	1	25	DjMSTRG.17602
0.00313827	0.661155	0.396	0.24	1	25	DjMSTRG.8063
0	4.77089	1	0.004	0	26	DjMSTRG.28398
0	4.10696	0.884	0.002	0	26	DjMSTRG.20105
0	4.08615	0.953	0.002	0	26	DjMSTRG.6171
0	3.01924	0.721	0.001	0	26	DjMSTRG.16190
0	2.67317	0.767	0.001	0	26	DjMSTRG.15879
0	2.56303	0.581	0	0	26	DjMSTRG.19449
6.42605e-49	1.58689	0.488	0.04	1.7013e-44	26	DjMSTRG.6954
3.07917e-30	1.29441	0.419	0.046	8.15211e-26	26	DjMSTRG.19083
7.59699e-27	1.09441	0.279	0.024	2.0113e-22	26	DjMSTRG.18967
1.07334e-26	1.04459	0.256	0.02	2.84167e-22	26	DjMSTRG.18128
7.42505e-20	0.900738	0.279	0.031	1.96578e-15	26	DjMSTRG.27026
5.15821e-16	0.898044	0.395	0.07	1.36564e-11	26	DjMSTRG.27597
5.77474e-10	0.804934	0.419	0.113	1.52886e-05	26	DjMSTRG.26286
2.6096e-08	0.558325	0.419	0.122	0.000690893	26	DjMSTRG.17735
1.32058e-06	0.456894	0.419	0.141	0.0349622	26	DjMSTRG.16779
2.12988e-05	0.3076	0.605	0.27	0.563885	26	DjMSTRG.4329
8.94668e-05	0.646023	0.488	0.236	1	26	DjMSTRG.17602
0.000106186	0.740048	0.512	0.244	1	26	DjMSTRG.1547
0.000174101	0.427335	0.279	0.099	1	26	DjMSTRG.12371
0.000247846	0.318442	0.419	0.178	1	26	DjMSTRG.24292
0.000270132	0.397858	0.581	0.302	1	26	DjMSTRG.9401
0.00415	0.391892	0.349	0.178	1	26	DjMSTRG.15
0.00551805	0.693903	0.256	0.116	1	26	DjMSTRG.24933
0	3.92166	0.88	0.004	0	27	DjMSTRG.6238
0	3.85921	0.6	0.002	0	27	DjMSTRG.4965
0	3.73061	0.92	0.005	0	27	DjMSTRG.15439
0	3.62145	0.88	0.001	0	27	DjMSTRG.6235
0	3.51435	0.6	0.001	0	27	DjMSTRG.16961
0	3.42752	0.64	0.001	0	27	DjMSTRG.12393
0	3.0478	0.52	0.001	0	27	DjMSTRG.19397
0	3.02333	0.52	0.001	0	27	DjMSTRG.23267
0	2.98714	0.72	0.001	0	27	DjMSTRG.3294
0	2.67393	0.48	0	0	27	DjMSTRG.4962
0	2.62925	0.44	0.002	0	27	DjMSTRG.18305
0	2.42609	0.56	0.001	0	27	DjMSTRG.3292
0	2.30585	0.72	0.001	0	27	DjMSTRG.6237
0	1.80383	0.48	0.003	0	27	DjMSTRG.21256
0	1.72052	0.4	0.001	0	27	DjMSTRG.6236
0	1.71141	0.28	0.001	0	27	DjMSTRG.4963
0	1.48034	0.36	0	0	27	DjMSTRG.6234
1.83422e-211	1.64968	0.28	0.001	4.85609e-207	27	DjMSTRG.11937
3.84739e-186	3.86857	0.96	0.026	1.0186e-181	27	DjMSTRG.6233
1.25138e-170	1.26833	0.36	0.003	3.31303e-166	27	DjMSTRG.18687
3.41791e-112	1.62488	0.32	0.004	9.04893e-108	27	DjMSTRG.21469
1.23e-109	1.30618	0.36	0.006	3.25643e-105	27	DjMSTRG.17158
1.0698e-49	1.09948	0.28	0.008	2.83229e-45	27	DjMSTRG.16119
2.75214e-17	1.84259	0.84	0.236	7.28628e-13	27	DjMSTRG.17602
5.11294e-12	1.14437	0.32	0.041	1.35365e-07	27	DjMSTRG.6954
3.3168e-09	1.02406	0.32	0.051	8.78123e-05	27	DjMSTRG.3256
3.45478e-06	1.04533	0.32	0.073	0.0914653	27	DjMSTRG.17171
1.78679e-05	0.831963	0.52	0.171	0.473051	27	DjMSTRG.14554
0.000598287	1.11466	0.52	0.213	1	27	DjMSTRG.26029
0.00135651	1.05116	0.28	0.087	1	27	DjMSTRG.17843

## Sheet: S. mediterranea Plass et al.
p_val	avg_logFC	pct.1	pct.2	p_val_adj	cluster	gene
0	1.04913	0.701	0.224	0	0	SmMSTRG.15498
0	1.02247	0.488	0.123	0	0	SmMSTRG.6469
0	1.02	0.999	0.767	0	0	SmMSTRG.8605
0	1.00165	0.676	0.222	0	0	SmMSTRG.20195
0	0.994799	0.99	0.617	0	0	SmMSTRG.4084
0	0.974598	0.901	0.326	0	0	SmMSTRG.11390
0	0.938345	0.457	0.133	0	0	SmMSTRG.18009
0	0.935232	0.453	0.124	0	0	SmMSTRG.11116
0	0.916334	0.635	0.201	0	0	SmMSTRG.20193
0	0.838712	0.769	0.347	0	0	SmMSTRG.20282
0	0.824837	0.904	0.417	0	0	SmMSTRG.3940
0	0.811868	0.681	0.259	0	0	SmMSTRG.2204
0	0.796408	0.685	0.282	0	0	SmMSTRG.16896
0	0.753931	0.9	0.468	0	0	SmMSTRG.8603
0	0.692401	0.849	0.421	0	0	SmMSTRG.15846
0	0.678609	0.968	0.63	0	0	SmMSTRG.20672
2.19278e-283	0.840579	0.504	0.174	5.96678e-279	0	SmMSTRG.6486
6.14373e-275	0.809116	0.467	0.158	1.67177e-270	0	SmMSTRG.19439
2.69476e-274	0.810128	0.596	0.241	7.3327e-270	0	SmMSTRG.14586
6.29118e-256	0.821621	0.355	0.099	1.71189e-251	0	SmMSTRG.15376
7.24408e-252	0.855641	0.368	0.109	1.97119e-247	0	SmMSTRG.3841
1.03318e-251	0.693104	0.64	0.28	2.8114e-247	0	SmMSTRG.11147
3.86583e-235	0.801991	0.346	0.104	1.05193e-230	0	SmMSTRG.21887
9.95599e-235	0.757763	0.56	0.236	2.70912e-230	0	SmMSTRG.16847
1.67341e-219	0.730477	0.339	0.103	4.55352e-215	0	SmMSTRG.22616
1.29145e-216	0.754751	0.43	0.158	3.51417e-212	0	SmMSTRG.9810
6.14912e-188	0.704984	0.338	0.114	1.67324e-183	0	SmMSTRG.2032
7.96544e-186	0.760563	0.281	0.084	2.16748e-181	0	SmMSTRG.10935
3.31964e-178	0.725449	0.319	0.107	9.03307e-174	0	SmMSTRG.12624
4.00473e-168	0.686584	0.255	0.076	1.08973e-163	0	SmMSTRG.6618
3.16431e-138	0.838215	0.663	0.451	8.61041e-134	1	SmMSTRG.3940
1.16488e-134	0.683389	0.839	0.71	3.16974e-130	1	SmMSTRG.20956
1.00796e-110	0.903955	0.494	0.282	2.74277e-106	1	SmMSTRG.6262
1.20426e-100	0.722995	0.591	0.369	3.2769e-96	1	SmMSTRG.11390
1.0604e-99	1.04373	0.452	0.259	2.88545e-95	1	SmMSTRG.15498
4.32913e-74	1.01736	0.415	0.267	1.178e-69	1	SmMSTRG.14586
1.64057e-71	0.914174	0.384	0.235	4.46417e-67	1	SmMSTRG.20193
1.62297e-66	0.77491	0.532	0.396	4.41626e-62	1	SmMSTRG.9794
6.76378e-64	0.58969	0.584	0.456	1.84049e-59	1	SmMSTRG.15846
3.53487e-51	0.831203	0.403	0.291	9.61874e-47	1	SmMSTRG.13512
5.16258e-50	1.0414	0.308	0.194	1.40479e-45	1	SMESG000062252.1
2.59058e-45	0.567638	0.591	0.55	7.04923e-41	1	SmMSTRG.23294
2.7213e-35	0.820128	0.315	0.217	7.40492e-31	1	SmMSTRG.22526
3.84655e-27	0.702775	0.364	0.29	1.04669e-22	1	SmMSTRG.18012
6.06499e-27	0.525775	0.498	0.476	1.65034e-22	1	SmMSTRG.17975
1.52651e-26	0.551626	0.468	0.43	4.15379e-22	1	SmMSTRG.5669
3.92341e-24	0.596021	0.486	0.473	1.0676e-19	1	SmMSTRG.15607
1.05058e-23	0.72345	0.276	0.203	2.85874e-19	1	SmMSTRG.6486
2.05092e-23	0.556716	0.476	0.458	5.58076e-19	1	SmMSTRG.1199
5.76547e-19	0.613824	0.414	0.393	1.56884e-14	1	SmMSTRG.5087
2.87502e-17	0.535679	0.417	0.389	7.82322e-13	1	SmMSTRG.20282
3.7265e-14	0.550506	0.379	0.364	1.01402e-09	1	SmMSTRG.14029
2.78857e-13	0.584102	0.392	0.391	7.58797e-09	1	SmMSTRG.3261
3.6572e-13	0.559598	0.342	0.319	9.95161e-09	1	SmMSTRG.5639
2.51932e-12	0.559225	0.329	0.301	6.85532e-08	1	SmMSTRG.2204
3.84547e-08	0.522043	0.34	0.336	0.00104639	1	SmMSTRG.3546
4.13071e-08	0.557457	0.28	0.259	0.00112401	1	SmMSTRG.22740
3.32036e-07	0.540047	0.474	0.499	0.00903504	1	SmMSTRG.1870
9.82967e-06	0.545211	0.315	0.326	0.267475	1	SmMSTRG.19687
2.78715e-05	0.561051	0.262	0.26	0.75841	1	SmMSTRG.12799
0	2.70566	0.942	0.162	0	2	SmMSTRG.8219
0	2.62527	0.939	0.125	0	2	SmMSTRG.8220
0	2.59396	0.939	0.13	0	2	SmMSTRG.8221
0	2.52383	0.863	0.104	0	2	SmMSTRG.8133
0	2.52235	0.833	0.082	0	2	SmMSTRG.8188
0	2.42923	0.912	0.112	0	2	SmMSTRG.8216
0	2.37983	0.901	0.096	0	2	SmMSTRG.8217
0	2.35819	0.822	0.067	0	2	SmMSTRG.8212
0	2.26044	0.746	0.044	0	2	SmMSTRG.1798
0	2.22734	0.728	0.043	0	2	SmMSTRG.1800
0	2.2228	0.69	0.038	0	2	SmMSTRG.16727
0	2.1497	0.841	0.067	0	2	SmMSTRG.8215
0	2.1405	0.723	0.052	0	2	SmMSTRG.8186
0	2.03355	0.68	0.044	0	2	SmMSTRG.8132
0	1.82011	0.68	0.052	0	2	SmMSTRG.5040
0	1.81516	0.797	0.11	0	2	SmMSTRG.11458
0	1.77807	0.824	0.109	0	2	SmMSTRG.10940
0	1.71642	0.452	0.015	0	2	SmMSTRG.1797
0	1.68909	0.489	0.024	0	2	SmMSTRG.16726
0	1.53032	0.475	0.044	0	2	SmMSTRG.21529
0	1.49064	0.595	0.077	0	2	SmMSTRG.21524
0	1.38103	0.749	0.098	0	2	SmMSTRG.13021
0	1.35596	0.774	0.118	0	2	SmMSTRG.17933
0	1.25003	0.663	0.13	0	2	SmMSTRG.20630
0	1.24125	0.608	0.108	0	2	SmMSTRG.5746
0	1.18949	0.313	0.022	0	2	SmMSTRG.5263
0	1.18045	0.367	0.041	0	2	SmMSTRG.18809
0	1.17539	0.548	0.094	0	2	SmMSTRG.13389
0	1.15521	0.37	0.039	0	2	SmMSTRG.5077
0	1.15521	0.385	0.04	0	2	SmMSTRG.11197
0	1.9831	0.674	0.121	0	3	SmMSTRG.8133
0	1.90113	0.732	0.149	0	3	SmMSTRG.8221
0	1.87972	0.603	0.103	0	3	SmMSTRG.8188
0	1.84812	0.662	0.134	0	3	SmMSTRG.8216
0	1.84095	0.715	0.145	0	3	SmMSTRG.8220
0	1.83973	0.507	0.095	0	3	SmMSTRG.8215
0	1.7926	0.725	0.182	0	3	SmMSTRG.8219
0	1.7869	0.605	0.122	0	3	SmMSTRG.8217
0	1.74813	0.478	0.096	0	3	SmMSTRG.8212
0	1.70553	0.429	0.077	0	3	SmMSTRG.8186
0	1.69991	0.368	0.07	0	3	SmMSTRG.8132
0	1.65238	0.384	0.075	0	3	SmMSTRG.1798
0	1.64123	0.372	0.072	0	3	SmMSTRG.1800
7.61623e-301	1.37029	0.48	0.138	2.07245e-296	3	SmMSTRG.10940
9.76137e-263	1.53418	0.34	0.08	2.65617e-258	3	SmMSTRG.5040
1.00576e-260	1.22228	0.471	0.143	2.73676e-256	3	SmMSTRG.17933
5.83515e-212	1.38339	0.295	0.07	1.5878e-207	3	SmMSTRG.16727
2.24437e-166	1.24065	0.399	0.153	6.10717e-162	3	SmMSTRG.20630
3.66389e-162	0.992921	0.402	0.143	9.96981e-158	3	SmMSTRG.11458
7.40777e-155	0.786629	0.376	0.129	2.01573e-150	3	SmMSTRG.13021
2.6127e-105	0.882355	0.523	0.316	7.10943e-101	3	SmMSTRG.7579
3.31219e-88	0.603141	0.717	0.573	9.0128e-84	3	SmMSTRG.8130
6.25866e-68	1.00243	0.332	0.183	1.70304e-63	3	SmMSTRG.6785
3.15032e-66	1.00809	0.275	0.135	8.57232e-62	3	SmMSTRG.5746
6.45499e-57	0.50834	0.658	0.55	1.75647e-52	3	SmMSTRG.8136
3.32104e-52	0.778538	0.399	0.264	9.03688e-48	3	SmMSTRG.14856
1.73523e-28	0.515742	0.526	0.477	4.72174e-24	3	SmMSTRG.7620
1.17366e-18	0.643696	0.294	0.229	3.19364e-14	3	SmMSTRG.1484
3.66035e-12	0.573201	0.314	0.272	9.96019e-08	3	SmMSTRG.22688
9.39175e-08	0.539981	0.275	0.252	0.00255559	3	SmMSTRG.20137
0	1.14284	0.956	0.25	0	4	SmMSTRG.6262
0	1.05484	0.992	0.342	0	4	SmMSTRG.11390
0	0.899534	0.651	0.099	0	4	SmMSTRG.3841
0	0.865582	0.879	0.226	0	4	SmMSTRG.20195
0	0.862158	0.868	0.231	0	4	SmMSTRG.15498
0	0.857885	0.735	0.171	0	4	SmMSTRG.6486
0	0.831807	0.824	0.205	0	4	SmMSTRG.20193
0	0.783314	0.901	0.374	0	4	SmMSTRG.20670
0	0.768979	0.601	0.104	0	4	SmMSTRG.2032
0	0.764612	0.469	0.053	0	4	SmMSTRG.14705
0	0.753485	0.76	0.243	0	4	SmMSTRG.14586
0	0.753218	0.833	0.261	0	4	SmMSTRG.635
0	0.721477	0.457	0.063	0	4	SmMSTRG.2485
0	0.71958	0.996	0.642	0	4	SmMSTRG.20672
0	0.716384	0.979	0.43	0	4	SmMSTRG.3940
0	0.714529	0.645	0.132	0	4	SmMSTRG.6703
0	0.713891	0.382	0.042	0	4	SmMSTRG.16499
0	0.712799	0.68	0.143	0	4	SmMSTRG.17855
0	0.706252	1	0.776	0	4	SmMSTRG.8605
0	0.700676	0.784	0.217	0	4	SmMSTRG.21051
0	0.698272	0.778	0.227	0	4	SmMSTRG.13213
0	0.698066	0.615	0.107	0	4	SmMSTRG.9822
0	0.679339	0.489	0.081	0	4	SmMSTRG.3731
0	0.67921	0.694	0.165	0	4	SmMSTRG.11751
0	0.678061	0.559	0.098	0	4	SmMSTRG.12624
0	0.673356	0.5	0.071	0	4	SmMSTRG.11752
0	0.671883	0.782	0.229	0	4	SmMSTRG.9432
0	0.666551	0.737	0.179	0	4	SmMSTRG.9604
3.58703e-299	0.715397	0.999	0.632	9.76067e-295	4	SmMSTRG.4084
4.61818e-233	0.673167	0.994	0.702	1.25665e-228	4	SmMSTRG.20955
1.23178e-261	1.30566	0.474	0.132	3.35181e-257	5	SmMSTRG.21420
1.24042e-189	1.23227	0.386	0.113	3.37531e-185	5	SmMSTRG.21419
1.10997e-139	1.01731	0.669	0.426	3.02033e-135	5	SmMSTRG.5878
2.76656e-128	0.912806	0.682	0.44	7.52808e-124	5	SmMSTRG.3619
1.37098e-106	1.07065	0.398	0.177	3.73057e-102	5	SmMSTRG.6422
6.27714e-79	0.917063	0.476	0.287	1.70807e-74	5	SmMSTRG.18408
8.21405e-79	0.887463	0.516	0.345	2.23513e-74	5	SmMSTRG.15788
1.43875e-55	0.772072	0.498	0.352	3.91497e-51	5	SmMSTRG.7466
2.88939e-50	0.861716	0.482	0.345	7.86232e-46	5	SmMSTRG.4324
8.64256e-48	0.767895	0.582	0.512	2.35173e-43	5	SmMSTRG.16752
4.20832e-47	0.834016	0.329	0.189	1.14513e-42	5	SmMSTRG.5205
2.73487e-40	0.51868	0.6	0.484	7.44186e-36	5	SmMSTRG.9354
3.09915e-32	0.309896	0.786	0.754	8.43309e-28	5	SmMSTRG.15016
5.50096e-32	0.53051	0.585	0.522	1.49687e-27	5	SmMSTRG.8991
4.03863e-30	0.430028	0.644	0.606	1.09895e-25	5	SmMSTRG.1950
7.3216e-27	0.677882	0.366	0.276	1.99228e-22	5	SmMSTRG.11531
9.94244e-20	0.3462	0.57	0.534	2.70544e-15	5	SmMSTRG.2569
1.00907e-19	0.627796	0.376	0.309	2.74579e-15	5	SmMSTRG.13267
1.05432e-13	0.4248	0.466	0.434	2.86891e-09	5	SmMSTRG.19772
1.19194e-13	0.572739	0.401	0.361	3.2434e-09	5	SmMSTRG.10479
2.67893e-13	0.518286	0.454	0.443	7.28965e-09	5	SmMSTRG.7931
2.27763e-12	0.593896	0.326	0.279	6.19766e-08	5	SmMSTRG.3781
5.95988e-12	0.396027	0.512	0.508	1.62174e-07	5	SmMSTRG.13993
9.93957e-12	0.524113	0.32	0.27	2.70466e-07	5	SmMSTRG.2686
8.30338e-09	0.365575	0.502	0.505	0.000225943	5	SmMSTRG.1365
1.08309e-06	0.472005	0.316	0.3	0.029472	5	SmMSTRG.14813
1.30583e-06	0.550789	0.302	0.281	0.035533	5	SmMSTRG.20267
0.000139732	0.517316	0.289	0.278	1	5	SmMSTRG.10380
0.000399186	0.430647	0.299	0.29	1	5	SmMSTRG.1561
0.00520927	0.394924	0.277	0.275	1	5	SmMSTRG.22903
4.37938e-265	0.970172	0.979	0.781	1.19167e-260	6	SmMSTRG.8605
7.79941e-210	0.948917	0.907	0.643	2.1223e-205	6	SmMSTRG.4084
1.06333e-96	0.902816	0.647	0.456	2.89343e-92	6	SmMSTRG.15846
1.08484e-83	0.781505	0.7	0.55	2.95195e-79	6	SmMSTRG.8136
5.45602e-82	1.28544	0.348	0.157	1.48464e-77	6	SmMSTRG.18009
4.80069e-78	0.730911	0.669	0.505	1.30632e-73	6	SmMSTRG.8603
2.31705e-77	0.865004	0.646	0.482	6.30492e-73	6	SmMSTRG.9354
1.11628e-69	0.716537	0.698	0.576	3.03752e-65	6	SmMSTRG.8130
1.96547e-64	1.22629	0.272	0.118	5.34823e-60	6	SmMSTRG.15376
2.32086e-60	0.610939	0.583	0.376	6.31528e-56	6	SmMSTRG.11390
1.41265e-59	0.869915	0.557	0.398	3.84397e-55	6	SmMSTRG.9794
1.57186e-55	0.74098	0.576	0.433	4.27719e-51	6	SmMSTRG.5878
1.02198e-52	0.668802	0.606	0.46	2.78092e-48	6	SmMSTRG.3940
2.81221e-49	1.075	0.294	0.154	7.6523e-45	6	SmMSTRG.6469
3.38329e-40	1.0419	0.276	0.153	9.20628e-36	6	SmMSTRG.11116
2.47839e-30	0.815976	0.334	0.218	6.74396e-26	6	SmMSTRG.22526
1.45749e-22	0.753819	0.287	0.192	3.96596e-18	6	SmMSTRG.5205
1.5071e-19	0.648655	0.371	0.291	4.10096e-15	6	SmMSTRG.18012
1.15173e-18	0.650784	0.385	0.321	3.13398e-14	6	SmMSTRG.16896
7.69219e-17	0.682547	0.339	0.277	2.09312e-12	6	SmMSTRG.6781
5.83016e-16	0.650449	0.369	0.315	1.58645e-11	6	SmMSTRG.11147
2.71505e-15	0.840464	0.259	0.194	7.38793e-11	6	SmMSTRG.21096
1.21135e-14	0.677925	0.352	0.3	3.29621e-10	6	SmMSTRG.10055
1.64937e-14	0.639293	0.353	0.3	4.48811e-10	6	SmMSTRG.2204
3.97389e-14	0.781036	0.26	0.198	1.08134e-09	6	SmMSTRG.21093
1.11685e-12	0.769632	0.252	0.196	3.03906e-08	6	SmMSTRG.1087
6.11781e-11	0.63576	0.26	0.206	1.66472e-06	6	SmMSTRG.6486
6.35936e-10	0.641436	0.327	0.296	1.73044e-05	6	SmMSTRG.3003
1.91735e-09	0.636057	0.255	0.211	5.2173e-05	6	SmMSTRG.8079
2.48055e-05	0.601096	0.277	0.264	0.674983	6	SmMSTRG.18691
0	3.32396	0.807	0.12	0	7	SmMSTRG.17020
0	3.04774	0.978	0.108	0	7	SmMSTRG.1566
0	3.01482	0.836	0.056	0	7	SmMSTRG.21643
0	2.96022	0.837	0.058	0	7	SmMSTRG.20542
0	2.952	0.804	0.062	0	7	SmMSTRG.10310
0	2.90575	0.807	0.065	0	7	SmMSTRG.22097
0	2.90509	0.797	0.064	0	7	SmMSTRG.8544
0	2.8792	0.762	0.05	0	7	SmMSTRG.12183
0	2.87502	0.772	0.056	0	7	SmMSTRG.1050
0	2.82231	0.79	0.12	0	7	SmMSTRG.4831
0	2.78791	0.865	0.135	0	7	SmMSTRG.3169
0	2.77941	0.718	0.051	0	7	SmMSTRG.154
0	2.76709	0.789	0.093	0	7	SmMSTRG.9230
0	2.73085	0.71	0.049	0	7	SmMSTRG.155
0	2.7163	0.703	0.054	0	7	SmMSTRG.15620
0	2.70456	0.745	0.081	0	7	SmMSTRG.16581
0	2.67588	0.724	0.099	0	7	SmMSTRG.1692
0	2.67103	0.829	0.16	0	7	SmMSTRG.5828
0	2.65463	0.65	0.043	0	7	SmMSTRG.14136
0	2.56719	0.741	0.077	0	7	SmMSTRG.7733
0	2.55884	0.643	0.043	0	7	SmMSTRG.19649
0	2.5378	0.596	0.049	0	7	SmMSTRG.13018
0	2.52278	0.708	0.116	0	7	SmMSTRG.5054
0	2.50795	0.6	0.036	0	7	SmMSTRG.5643
0	2.49921	0.638	0.066	0	7	SmMSTRG.17332
0	2.46114	0.537	0.024	0	7	SmMSTRG.20143
0	2.45611	0.571	0.029	0	7	SmMSTRG.22452
0	2.45466	0.582	0.037	0	7	SmMSTRG.19645
0	2.4526	0.51	0.024	0	7	SmMSTRG.8559
0	2.44101	0.763	0.103	0	7	SmMSTRG.21024
0	2.19874	0.649	0.077	0	8	SmMSTRG.5154
0	2.12997	0.64	0.119	0	8	SmMSTRG.16669
0	1.97996	0.503	0.043	0	8	SmMSTRG.16507
0	1.89469	0.614	0.087	0	8	SmMSTRG.7733
0	1.76449	0.625	0.113	0	8	SmMSTRG.21024
0	1.75064	0.462	0.088	0	8	SmMSTRG.3075
0	1.57375	0.755	0.123	0	8	SmMSTRG.1566
0	1.39872	0.664	0.148	0	8	SmMSTRG.3169
0	1.20965	0.943	0.506	0	8	SmMSTRG.19633
8.62138e-298	1.27216	0.437	0.075	2.34596e-293	8	SmMSTRG.1050
5.13206e-282	1.64151	0.555	0.134	1.39648e-277	8	SmMSTRG.21420
5.60462e-265	1.67866	0.494	0.113	1.52507e-260	8	SmMSTRG.21419
2.20799e-246	1.0234	0.434	0.086	6.00816e-242	8	SmMSTRG.22097
3.2429e-241	1.45515	0.274	0.037	8.82427e-237	8	SmMSTRG.2805
1.2047e-180	0.992453	0.374	0.083	3.27811e-176	8	SmMSTRG.20542
4.94909e-166	1.14801	0.335	0.074	1.3467e-161	8	SmMSTRG.15620
5.38361e-166	1.11729	0.303	0.061	1.46493e-161	8	SmMSTRG.19649
1.10423e-151	1.0463	0.271	0.054	3.00471e-147	8	SmMSTRG.19645
4.04877e-151	0.965148	0.341	0.083	1.10171e-146	8	SmMSTRG.17332
1.85675e-108	1.21341	0.266	0.071	5.05241e-104	8	SmMSTRG.23262
1.0099e-95	0.953216	0.322	0.104	2.74803e-91	8	SmMSTRG.16581
2.86959e-85	1.28871	0.366	0.143	7.80843e-81	8	SmMSTRG.4831
2.2986e-80	0.721733	0.367	0.144	6.25471e-76	8	SmMSTRG.17020
1.04717e-64	0.771367	0.566	0.352	2.84945e-60	8	SmMSTRG.7466
2.4556e-63	0.820301	0.551	0.346	6.68194e-59	8	SmMSTRG.15788
5.02144e-62	0.952115	0.353	0.161	1.36638e-57	8	SmMSTRG.17892
3.62489e-45	0.719518	0.528	0.346	9.86368e-41	8	SmMSTRG.4324
3.37663e-41	0.700087	0.29	0.139	9.18814e-37	8	SmMSTRG.5054
1.73051e-28	0.669218	0.403	0.276	4.70889e-24	8	SmMSTRG.3781
1.08329e-22	0.687923	0.266	0.157	2.94773e-18	8	SmMSTRG.3547
0	2.76009	0.465	0.044	0	9	SmMSTRG.18634
0	2.62693	0.427	0.03	0	9	SmMSTRG.18633
0	2.02917	0.853	0.233	0	9	SmMSTRG.13173
9.87103e-299	1.53732	0.361	0.051	2.68601e-294	9	SmMSTRG.852
1.14021e-275	0.90989	0.558	0.129	3.10262e-271	9	SmMSTRG.1589
1.0279e-254	1.42341	0.289	0.038	2.79701e-250	9	SmMSTRG.4403
2.25109e-215	1.38479	0.375	0.074	6.12544e-211	9	SmMSTRG.15724
3.192e-141	1.16078	0.346	0.088	8.68575e-137	9	SmMSTRG.23259
1.21189e-119	1.45825	0.298	0.079	3.29766e-115	9	SmMSTRG.2387
1.75935e-101	0.830171	0.782	0.546	4.78736e-97	9	SmMSTRG.22667
1.31026e-87	0.615668	0.267	0.074	3.56535e-83	9	SmMSTRG.14471
6.9547e-78	0.923145	0.342	0.126	1.89244e-73	9	SmMSTRG.15362
2.88602e-74	0.886768	0.282	0.093	7.85314e-70	9	SmMSTRG.7865
9.36278e-72	0.969009	0.278	0.095	2.54771e-67	9	SmMSTRG.509
1.1784e-67	0.616847	0.285	0.1	3.20653e-63	9	SmMSTRG.16348
1.99824e-67	0.993792	0.374	0.165	5.43741e-63	9	SmMSTRG.21470
6.69824e-66	0.821952	0.55	0.318	1.82266e-61	9	SmMSTRG.12728
5.22246e-53	0.97012	0.361	0.179	1.42108e-48	9	SmMSTRG.8954
2.82818e-45	0.812426	0.324	0.155	7.69577e-41	9	SmMSTRG.3547
4.93075e-45	0.829605	0.304	0.143	1.34171e-40	9	SmMSTRG.11705
2.52422e-42	0.84167	0.543	0.379	6.86866e-38	9	SmMSTRG.8165
6.4214e-40	0.685072	0.364	0.19	1.74733e-35	9	SmMSTRG.5205
9.65214e-38	0.757106	0.251	0.113	2.62644e-33	9	SmMSTRG.19383
1.15993e-34	0.679646	0.468	0.311	3.15629e-30	9	SmMSTRG.18706
4.37779e-34	0.524087	0.518	0.354	1.19124e-29	9	SmMSTRG.7466
1.3475e-30	0.612668	0.419	0.267	3.6667e-26	9	SmMSTRG.2686
7.19164e-21	0.60296	0.399	0.277	1.95692e-16	9	SmMSTRG.18592
2.33218e-17	0.527303	0.398	0.294	6.3461e-13	9	SmMSTRG.4651
7.45541e-17	0.541111	0.284	0.185	2.02869e-12	9	SmMSTRG.16909
1.55605e-11	0.451778	0.339	0.257	4.23417e-07	9	SmMSTRG.6180
0	4.87259	0.96	0.147	0	10	SmMSTRG.15898
0	4.54862	0.851	0.041	0	10	SmMSTRG.15892
0	4.40316	0.893	0.036	0	10	SmMSTRG.15895
0	4.06264	0.807	0.03	0	10	SmMSTRG.18460
0	4.0507	0.922	0.071	0	10	SmMSTRG.20313
0	3.81785	0.831	0.045	0	10	SmMSTRG.9900
0	3.75821	0.786	0.013	0	10	SmMSTRG.15897
0	3.7346	0.822	0.034	0	10	SmMSTRG.9903
0	3.67155	0.825	0.021	0	10	SmMSTRG.22560
0	3.59306	0.799	0.05	0	10	SmMSTRG.7180
0	3.59075	0.93	0.057	0	10	SmMSTRG.13454
0	3.54159	0.665	0.017	0	10	SmMSTRG.4614
0	3.50667	0.734	0.012	0	10	SmMSTRG.18461
0	3.39659	0.892	0.038	0	10	SmMSTRG.8648
0	3.32491	0.641	0.016	0	10	SmMSTRG.4613
0	3.30163	0.759	0.013	0	10	SmMSTRG.7176
0	3.20645	0.821	0.013	0	10	SmMSTRG.9094
0	3.02404	0.796	0.019	0	10	SmMSTRG.12107
0	3.00698	0.619	0.016	0	10	SmMSTRG.20314
0	2.99859	0.846	0.02	0	10	SmMSTRG.3587
0	2.99725	0.938	0.117	0	10	SmMSTRG.13021
0	2.91012	0.773	0.015	0	10	SmMSTRG.13453
0	2.90951	0.672	0.008	0	10	SmMSTRG.6537
0	2.86238	0.715	0.016	0	10	SmMSTRG.9896
0	2.83076	0.716	0.007	0	10	SmMSTRG.227
0	2.82193	0.557	0.008	0	10	SmMSTRG.13523
0	2.80231	0.726	0.011	0	10	SmMSTRG.16286
0	2.79359	0.72	0.01	0	10	SmMSTRG.22271
0	2.78583	0.744	0.011	0	10	SmMSTRG.9452
0	2.75608	0.689	0.007	0	10	SmMSTRG.18462
0	2.86363	0.617	0.03	0	11	SmMSTRG.2226
0	2.18732	0.488	0.065	0	11	SmMSTRG.8045
0	2.18417	0.596	0.079	0	11	SmMSTRG.164
0	2.17254	0.442	0.024	0	11	SmMSTRG.343
0	2.04282	0.537	0.083	0	11	SmMSTRG.163
0	2.0186	0.442	0.032	0	11	SmMSTRG.5093
0	1.93972	0.414	0.029	0	11	SmMSTRG.5951
0	1.78402	0.302	0.013	0	11	SmMSTRG.8821
0	1.7741	0.383	0.043	0	11	SmMSTRG.16482
0	1.75411	0.409	0.047	0	11	SmMSTRG.7920
0	1.64923	0.294	0.021	0	11	SmMSTRG.15765
0	1.64016	0.299	0.025	0	11	SmMSTRG.23078
2.21856e-263	1.80522	0.35	0.042	6.03693e-259	11	SmMSTRG.3254
4.54352e-246	1.58376	0.287	0.03	1.23634e-241	11	SmMSTRG.5358
3.24009e-209	1.68732	0.626	0.178	8.81661e-205	11	SmMSTRG.6422
9.9717e-189	1.70759	0.394	0.073	2.7134e-184	11	SmMSTRG.13151
1.38131e-182	1.42668	0.282	0.038	3.75867e-178	11	SmMSTRG.16681
1.30977e-177	1.45354	0.259	0.034	3.56401e-173	11	SmMSTRG.22111
3.22913e-176	1.55272	0.365	0.067	8.78678e-172	11	SmMSTRG.20504
6.18175e-172	1.17063	0.506	0.118	1.68212e-167	11	SmMSTRG.21419
1.16558e-170	1.38015	0.299	0.046	3.17166e-166	11	SmMSTRG.73
5.96178e-159	1.15988	0.535	0.141	1.62226e-154	11	SmMSTRG.21420
4.90143e-147	1.3043	0.251	0.037	1.33373e-142	11	SmMSTRG.18965
7.12412e-138	1.37398	0.629	0.232	1.93854e-133	11	SmMSTRG.13683
4.4048e-125	1.4035	0.404	0.106	1.19859e-120	11	SmMSTRG.10880
8.41871e-125	2.08604	0.261	0.048	2.29081e-120	11	SmMSTRG.13091
7.18557e-121	1.52677	0.269	0.05	1.95527e-116	11	SmMSTRG.16806
4.92692e-91	1.12384	0.276	0.065	1.34066e-86	11	SmMSTRG.19419
6.93503e-66	1.15411	0.261	0.075	1.88709e-61	11	SmMSTRG.1088
4.46643e-10	2.50604	0.223	0.372	1.21536e-05	11	SmMSTRG.10913
7.25016e-237	1.32652	0.85	0.282	1.97284e-232	12	SmMSTRG.6262
9.79987e-215	1.14669	0.988	0.712	2.66664e-210	12	SmMSTRG.20956
8.52317e-212	1.25209	0.795	0.259	2.31924e-207	12	SmMSTRG.15498
3.1495e-205	1.0841	0.99	0.714	8.57009e-201	12	SmMSTRG.20955
2.05036e-189	1.48764	0.628	0.191	5.57923e-185	12	SMESG000062252.1
8.85571e-173	1.03632	0.886	0.372	2.40973e-168	12	SmMSTRG.11390
1.60387e-144	0.946402	0.891	0.455	4.36429e-140	12	SmMSTRG.3940
2.00564e-139	1.28522	0.391	0.092	5.45754e-135	12	SmMSTRG.11752
5.69777e-122	0.841596	0.919	0.579	1.55042e-117	12	SmMSTRG.19445
9.46462e-119	1.19043	0.389	0.1	2.57542e-114	12	SmMSTRG.3731
5.65156e-115	1.17232	0.278	0.056	1.53784e-110	12	SMESG000025598.1
2.42581e-97	0.941866	0.621	0.26	6.60087e-93	12	SmMSTRG.20195
4.83244e-97	0.953523	0.695	0.353	1.31495e-92	12	SmMSTRG.13335
1.44168e-91	1.07468	0.5	0.192	3.92295e-87	12	SmMSTRG.11751
1.41556e-78	0.938823	0.549	0.238	3.85189e-74	12	SmMSTRG.20193
1.18887e-77	1.06282	0.386	0.135	3.23503e-73	12	SmMSTRG.9822
6.54231e-77	0.833022	0.739	0.454	1.78023e-72	12	SmMSTRG.22464
1.16064e-76	1.03591	0.379	0.129	3.15821e-72	12	SmMSTRG.3841
1.60137e-71	0.962158	0.551	0.268	4.35749e-67	12	SmMSTRG.22903
9.34055e-69	1.095	0.266	0.076	2.54166e-64	12	SmMSTRG.14705
5.10542e-67	1.05855	0.264	0.076	1.38924e-62	12	SmMSTRG.14458
2.07142e-65	0.861019	0.648	0.383	5.63655e-61	12	SmMSTRG.3261
3.73508e-60	0.966371	0.731	0.491	1.01635e-55	12	SmMSTRG.1870
2.94697e-59	0.916949	0.401	0.166	8.01899e-55	12	SmMSTRG.10440
7.76759e-57	0.953961	0.295	0.102	2.11364e-52	12	SmMSTRG.17439
2.9112e-56	0.827025	0.517	0.257	7.92167e-52	12	SmMSTRG.13213
7.34718e-50	0.852463	0.32	0.123	1.99924e-45	12	SmMSTRG.12624
4.54894e-45	0.828369	0.389	0.181	1.23781e-40	12	SmMSTRG.6336
2.84153e-43	0.911112	0.269	0.102	7.73209e-39	12	SmMSTRG.15745
3.12713e-42	0.797946	0.278	0.108	8.50922e-38	12	SmMSTRG.10525
0	3.89639	0.706	0.012	0	13	SmMSTRG.6988
0	3.58605	0.834	0.039	0	13	SmMSTRG.6987
0	3.46187	0.613	0.015	0	13	SmMSTRG.13375
0	3.3623	0.629	0.019	0	13	SmMSTRG.6989
0	3.24268	0.943	0.127	0	13	SmMSTRG.1589
0	3.15432	0.718	0.019	0	13	SmMSTRG.3796
0	2.81252	0.584	0.005	0	13	SmMSTRG.20029
0	2.77373	0.643	0.035	0	13	SmMSTRG.22625
0	2.61084	0.613	0.063	0	13	SmMSTRG.2502
0	2.58881	0.787	0.065	0	13	SmMSTRG.14471
0	2.58142	0.69	0.06	0	13	SmMSTRG.8784
0	2.56833	0.631	0.042	0	13	SmMSTRG.8449
0	2.55046	0.442	0.007	0	13	SmMSTRG.15013
0	2.52413	0.54	0.069	0	13	SmMSTRG.1939
0	2.4548	0.649	0.039	0	13	SmMSTRG.15285
0	2.4119	0.389	0.012	0	13	SmMSTRG.1946
0	2.39695	0.523	0.024	0	13	SmMSTRG.10018
0	2.3795	0.422	0.014	0	13	SmMSTRG.1955
0	2.33244	0.481	0.019	0	13	SmMSTRG.22710
0	2.31896	0.412	0.009	0	13	SmMSTRG.7571
0	2.30923	0.416	0.005	0	13	SmMSTRG.18756
0	2.30589	0.41	0.01	0	13	SmMSTRG.18188
0	2.25538	0.554	0.037	0	13	SmMSTRG.14474
0	2.24677	0.351	0.004	0	13	SmMSTRG.8197
0	2.2367	0.609	0.081	0	13	SmMSTRG.6014
0	2.21	0.491	0.028	0	13	SmMSTRG.15711
0	2.1662	0.345	0.004	0	13	SmMSTRG.4550
0	2.16339	0.489	0.03	0	13	SmMSTRG.7143
0	2.15546	0.414	0.016	0	13	SmMSTRG.11807
6.33983e-233	2.24437	0.574	0.121	1.72513e-228	13	SmMSTRG.23662
0	1.78866	0.283	0.01	0	14	SmMSTRG.12889
1.74046e-296	1.78977	0.305	0.021	4.73596e-292	14	SmMSTRG.11935
1.58574e-265	1.49874	0.888	0.245	4.31495e-261	14	SmMSTRG.13173
1.23901e-262	1.67226	0.298	0.023	3.37147e-258	14	SmMSTRG.12700
1.10489e-220	1.9635	0.343	0.038	3.00653e-216	14	SmMSTRG.6264
7.78411e-193	1.54639	0.348	0.043	2.11814e-188	14	SmMSTRG.14602
9.55619e-138	1.34962	0.265	0.034	2.60034e-133	14	SmMSTRG.4071
5.38425e-111	1.16162	0.271	0.043	1.46511e-106	14	SmMSTRG.4403
5.18497e-92	1.17705	0.287	0.056	1.41088e-87	14	SmMSTRG.18634
2.28808e-72	1.36083	0.309	0.077	6.2261e-68	14	SmMSTRG.14471
7.72524e-69	1.11313	0.251	0.056	2.10211e-64	14	SmMSTRG.23199
2.18442e-63	1.07405	0.419	0.144	5.94402e-59	14	SmMSTRG.18968
1.86162e-60	1.09081	0.33	0.097	5.06566e-56	14	SmMSTRG.509
7.53304e-57	1.32669	0.26	0.068	2.04982e-52	14	SmMSTRG.4394
7.23479e-36	0.794531	0.296	0.112	1.96866e-31	14	SmMSTRG.1408
7.20515e-31	0.493936	0.978	0.924	1.96059e-26	14	SmMSTRG.18429
5.67102e-26	0.510479	0.749	0.553	1.54314e-21	14	SmMSTRG.8136
2.36525e-22	0.683681	0.614	0.437	6.43608e-18	14	SmMSTRG.16211
6.74871e-22	0.475673	0.693	0.497	1.83639e-17	14	SmMSTRG.20935
8.03575e-21	0.67343	0.343	0.183	2.18661e-16	14	SmMSTRG.18350
1.17034e-16	0.51241	0.444	0.28	3.18462e-12	14	SmMSTRG.18792
1.98902e-12	0.579849	0.309	0.189	5.41232e-08	14	SmMSTRG.10697
5.34183e-12	0.487049	0.287	0.171	1.45357e-07	14	SmMSTRG.12452
7.93032e-10	0.544902	0.271	0.169	2.15792e-05	14	SmMSTRG.14187
2.68928e-08	0.497336	0.374	0.271	0.000731779	14	SmMSTRG.2423
1.90361e-07	0.497948	0.388	0.296	0.00517991	14	SmMSTRG.4651
1.77978e-06	0.548252	0.287	0.208	0.0484296	14	SmMSTRG.13098
2.97111e-06	0.525007	0.265	0.189	0.080847	14	SmMSTRG.10544
4.05091e-05	0.487479	0.316	0.245	1	14	SmMSTRG.11938
0.000213414	0.691974	0.408	0.344	1	14	SmMSTRG.22979
0	4.20183	0.391	0.011	0	15	SmMSTRG.16433
0	3.5756	0.413	0.007	0	15	SmMSTRG.22598
0	3.45471	0.616	0.028	0	15	SmMSTRG.15100
0	2.4488	0.411	0.019	0	15	SmMSTRG.9985
0	2.1975	0.364	0.005	0	15	SmMSTRG.27
0	1.61733	0.303	0.016	0	15	SmMSTRG.2354
3.05209e-229	1.66836	0.284	0.022	8.30503e-225	15	SmMSTRG.19849
1.01705e-204	1.63633	0.406	0.052	2.76749e-200	15	SmMSTRG.6277
8.16953e-104	1.66227	0.435	0.11	2.22301e-99	15	SmMSTRG.5061
5.84928e-92	1.45435	0.281	0.052	1.59165e-87	15	SmMSTRG.12028
7.9199e-64	0.989615	0.501	0.184	2.15508e-59	15	SmMSTRG.6422
4.48108e-58	0.97174	0.672	0.355	1.21935e-53	15	SmMSTRG.7466
1.61364e-53	1.69507	0.413	0.157	4.39088e-49	15	SmMSTRG.10940
1.07078e-51	0.975242	0.724	0.449	2.91369e-47	15	SmMSTRG.3619
4.0393e-51	1.00042	0.279	0.077	1.09913e-46	15	SmMSTRG.1088
1.41757e-47	1.01228	0.313	0.1	3.85736e-43	15	SmMSTRG.18925
4.93378e-46	0.917301	0.709	0.435	1.34253e-41	15	SmMSTRG.5878
3.97331e-34	0.849992	0.421	0.193	1.08118e-29	15	SmMSTRG.5205
4.94377e-33	0.830271	0.565	0.326	1.34525e-28	15	SmMSTRG.7579
1.62694e-30	0.901678	0.491	0.269	4.42708e-26	15	SmMSTRG.2423
2.62746e-30	1.08037	0.323	0.139	7.14959e-26	15	SmMSTRG.10067
7.95386e-28	0.674491	0.293	0.118	2.16432e-23	15	SmMSTRG.14816
1.00199e-22	0.715947	0.267	0.112	2.72653e-18	15	SmMSTRG.10880
1.53217e-22	0.769377	0.284	0.127	4.16919e-18	15	SmMSTRG.15442
7.75986e-22	0.589346	0.704	0.533	2.11154e-17	15	SmMSTRG.2569
9.69731e-20	0.613039	0.391	0.216	2.63873e-15	15	SmMSTRG.14571
1.46686e-17	0.64413	0.347	0.189	3.99146e-13	15	SmMSTRG.5899
4.33767e-15	0.909673	0.457	0.315	1.18032e-10	15	SmMSTRG.18706
1.781e-07	0.661275	0.421	0.326	0.00484629	15	SmMSTRG.12728
4.78028e-07	0.580918	0.262	0.173	0.0130076	15	SmMSTRG.5198
0	3.85091	0.866	0.037	0	16	SmMSTRG.23320
0	3.27341	0.662	0.018	0	16	SmMSTRG.6525
0	3.25638	0.682	0.017	0	16	SmMSTRG.23335
0	2.95604	0.49	0.004	0	16	SmMSTRG.3082
0	2.92201	0.624	0.048	0	16	SmMSTRG.8491
0	2.85316	0.619	0.042	0	16	SmMSTRG.22759
0	2.73237	0.338	0.019	0	16	SmMSTRG.7618
0	2.69568	0.413	0.005	0	16	SmMSTRG.6548
0	2.45623	0.408	0.006	0	16	SmMSTRG.3788
0	2.41502	0.585	0.054	0	16	SmMSTRG.18241
0	2.32493	0.423	0.007	0	16	SmMSTRG.17083
0	2.26184	0.366	0.003	0	16	SmMSTRG.2331
0	2.15059	0.512	0.023	0	16	SmMSTRG.947
0	2.08109	0.44	0.019	0	16	SmMSTRG.948
0	2.07299	0.341	0.011	0	16	SmMSTRG.6414
0	1.94302	0.289	0.011	0	16	SmMSTRG.23319
0	1.94046	0.356	0.024	0	16	SmMSTRG.14538
0	1.93558	0.281	0.003	0	16	SmMSTRG.23336
0	1.91758	0.313	0.008	0	16	SmMSTRG.7315
0	1.90819	0.313	0.012	0	16	SmMSTRG.6517
8.03749e-247	2.03469	0.358	0.034	2.18708e-242	16	SmMSTRG.10287
2.10719e-226	1.90652	0.328	0.031	5.73388e-222	16	SmMSTRG.23280
1.45536e-205	1.82622	0.4	0.05	3.96017e-201	16	SmMSTRG.16806
2.51924e-202	2.4325	0.423	0.06	6.8551e-198	16	SmMSTRG.7672
3.73109e-191	1.81133	0.326	0.036	1.01527e-186	16	SmMSTRG.5894
4.04261e-188	1.79325	0.338	0.04	1.10003e-183	16	SmMSTRG.3955
3.11359e-185	1.74356	0.368	0.046	8.4724e-181	16	SmMSTRG.16482
6.43333e-183	1.75425	0.251	0.022	1.75057e-178	16	SmMSTRG.22252
1.175e-182	1.93732	0.348	0.043	3.19729e-178	16	SmMSTRG.10810
6.96387e-171	1.83203	0.405	0.063	1.89494e-166	16	SmMSTRG.6784
1.80469e-101	0.793894	0.992	0.801	4.91074e-97	17	SmMSTRG.15777
4.45935e-93	0.97769	0.876	0.458	1.21343e-88	17	SmMSTRG.15846
3.52757e-91	1.04583	0.736	0.29	9.59887e-87	17	SmMSTRG.6262
6.03445e-89	0.96217	0.91	0.551	1.64203e-84	17	SmMSTRG.8136
2.47563e-86	0.813133	0.989	0.788	6.73643e-82	17	SmMSTRG.8605
8.6193e-84	0.896561	0.923	0.577	2.3454e-79	17	SmMSTRG.8130
5.07666e-79	0.810301	0.982	0.65	1.38141e-74	17	SmMSTRG.4084
2.14683e-66	1.15765	0.317	0.079	5.84173e-62	17	SmMSTRG.19740
1.21251e-50	0.614478	0.91	0.674	3.29937e-46	17	SmMSTRG.15848
6.91819e-50	0.669841	0.763	0.379	1.88251e-45	17	SmMSTRG.11390
2.05318e-47	1.00108	0.372	0.133	5.58691e-43	17	SmMSTRG.14432
1.32852e-40	0.8274	0.573	0.298	3.61504e-36	17	SmMSTRG.10055
6.15706e-37	0.818343	0.454	0.204	1.6754e-32	17	SmMSTRG.6486
2.24374e-31	0.691454	0.599	0.364	6.10544e-27	17	SmMSTRG.21224
2.85792e-28	0.795883	0.467	0.251	7.77669e-24	17	SmMSTRG.21051
2.18731e-26	0.83583	0.391	0.195	5.95189e-22	17	SmMSTRG.20652
7.04919e-25	0.730161	0.393	0.197	1.91816e-20	17	SmMSTRG.21093
1.90514e-23	0.67928	0.512	0.316	5.18408e-19	17	SmMSTRG.3000
2.00276e-22	0.716505	0.372	0.191	5.44971e-18	17	SmMSTRG.8117
2.71113e-19	0.623511	0.472	0.295	7.37725e-15	17	SmMSTRG.3003
5.52126e-19	0.695944	0.433	0.263	1.50239e-14	17	SmMSTRG.9432
8.26755e-19	0.693942	0.377	0.213	2.24968e-14	17	SmMSTRG.1572
9.6303e-19	0.657235	0.332	0.175	2.6205e-14	17	SmMSTRG.17023
2.23146e-17	0.662282	0.309	0.16	6.07204e-13	17	SmMSTRG.21556
2.53255e-17	0.629345	0.34	0.184	6.89133e-13	17	SmMSTRG.6336
2.72649e-17	0.661546	0.322	0.171	7.41906e-13	17	SmMSTRG.9486
4.30651e-15	0.614376	0.34	0.195	1.17184e-10	17	SmMSTRG.21096
6.55293e-15	0.704879	0.298	0.164	1.78312e-10	17	SmMSTRG.6703
1.88236e-14	0.63833	0.306	0.171	5.12209e-10	17	SmMSTRG.12452
2.08274e-14	0.638194	0.29	0.156	5.66734e-10	17	SmMSTRG.11116
0	4.02559	0.853	0.034	0	18	SmMSTRG.6327
0	3.8204	0.775	0.014	0	18	SmMSTRG.6332
0	3.57373	0.836	0.023	0	18	SmMSTRG.684
0	3.30749	0.858	0.037	0	18	SmMSTRG.16779
0	3.16435	0.729	0.041	0	18	SmMSTRG.15285
0	3.06172	0.858	0.094	0	18	SmMSTRG.16348
0	3.02241	0.751	0.053	0	18	SmMSTRG.14074
0	2.98443	0.55	0.014	0	18	SmMSTRG.9694
0	2.91158	0.622	0.02	0	18	SmMSTRG.8051
0	2.77747	0.633	0.04	0	18	SmMSTRG.8366
0	2.75644	0.625	0.026	0	18	SmMSTRG.23667
0	2.53188	0.635	0.043	0	18	SmMSTRG.2361
0	2.4952	0.475	0.024	0	18	SmMSTRG.23664
0	2.48286	0.432	0.008	0	18	SmMSTRG.20665
0	2.36114	0.434	0.017	0	18	SmMSTRG.3553
0	2.32906	0.453	0.019	0	18	SmMSTRG.21876
0	2.31675	0.394	0.012	0	18	SmMSTRG.13866
0	2.27979	0.539	0.021	0	18	SmMSTRG.23691
0	2.26101	0.343	0.004	0	18	SmMSTRG.15282
0	2.24806	0.445	0.032	0	18	SmMSTRG.15711
0	2.19223	0.394	0.006	0	18	SmMSTRG.20606
0	2.1798	0.697	0.061	0	18	SmMSTRG.15025
0	2.17979	0.394	0.01	0	18	SmMSTRG.12355
0	2.15479	0.496	0.041	0	18	SmMSTRG.14602
0	2.14599	0.391	0.012	0	18	SmMSTRG.11555
0	2.12649	0.346	0.007	0	18	SmMSTRG.4434
2.71351e-287	2.1928	0.432	0.039	7.38374e-283	18	SmMSTRG.18633
5.37144e-247	2.26598	0.464	0.053	1.46162e-242	18	SmMSTRG.18634
3.35547e-232	2.24285	0.525	0.077	9.13056e-228	18	SmMSTRG.12008
2.61443e-214	2.19579	0.85	0.247	7.11411e-210	18	SmMSTRG.13173
0	3.79875	0.86	0.022	0	19	SmMSTRG.4627
0	3.6415	0.904	0.028	0	19	SmMSTRG.2914
0	3.00304	0.584	0.006	0	19	SmMSTRG.9317
0	2.93784	0.646	0.011	0	19	SmMSTRG.8533
0	2.8002	0.57	0.005	0	19	SmMSTRG.23608
0	2.6475	0.413	0.002	0	19	SmMSTRG.5663
0	2.57044	0.59	0.052	0	19	SmMSTRG.3107
0	2.49252	0.77	0.088	0	19	SmMSTRG.8544
0	2.47977	0.775	0.083	0	19	SmMSTRG.21643
0	2.4515	0.767	0.086	0	19	SmMSTRG.10310
0	2.38159	0.725	0.074	0	19	SmMSTRG.12183
0	2.34521	0.77	0.116	0	19	SmMSTRG.9230
0	2.34335	0.93	0.137	0	19	SmMSTRG.1566
0	2.30937	0.649	0.074	0	19	SmMSTRG.154
0	2.2483	0.654	0.071	0	19	SmMSTRG.155
0	2.24214	0.525	0.04	0	19	SmMSTRG.8559
0	2.21683	0.798	0.089	0	19	SmMSTRG.22097
0	2.19454	0.784	0.084	0	19	SmMSTRG.20542
0	2.1819	0.604	0.063	0	19	SmMSTRG.14136
0	2.14108	0.725	0.08	0	19	SmMSTRG.1050
0	2.12328	0.626	0.062	0	19	SmMSTRG.19649
0	2.09129	0.548	0.055	0	19	SmMSTRG.19645
0	2.06315	0.666	0.075	0	19	SmMSTRG.15620
0	2.04567	0.48	0.032	0	19	SmMSTRG.392
9.17149e-288	2.11626	0.629	0.085	2.49565e-283	19	SmMSTRG.17332
1.11446e-276	2.28788	0.719	0.119	3.03255e-272	19	SmMSTRG.1692
2.47393e-273	2.05422	0.812	0.159	6.73181e-269	19	SmMSTRG.3169
2.05505e-247	2.10586	0.419	0.041	5.59198e-243	19	SmMSTRG.11053
4.92054e-247	2.16523	0.742	0.143	1.33893e-242	19	SmMSTRG.17020
1.07956e-237	2.26426	0.792	0.182	2.93758e-233	19	SmMSTRG.5828
1.00319e-246	2.0703	0.474	0.053	2.72979e-242	20	SmMSTRG.12959
4.49149e-227	1.99484	0.424	0.045	1.22218e-222	20	SmMSTRG.11671
1.37114e-192	2.17863	0.709	0.171	3.731e-188	20	SmMSTRG.2554
4.07985e-186	1.93827	0.994	0.713	1.11017e-181	20	SmMSTRG.16411
4.782e-179	2.07625	0.485	0.077	1.30123e-174	20	SMESG000063218.1
3.23753e-177	2.15877	0.674	0.167	8.80965e-173	20	SmMSTRG.22980
6.70888e-177	1.92031	0.921	0.415	1.82555e-172	20	SmMSTRG.12664
1.86837e-175	1.69651	0.338	0.036	5.08403e-171	20	SmMSTRG.15969
1.49487e-174	2.14439	0.756	0.222	4.06769e-170	20	SmMSTRG.4744
5.53138e-167	2.19296	0.982	0.815	1.50514e-162	20	SmMSTRG.11714
9.1205e-163	2.14731	0.841	0.337	2.48178e-158	20	SmMSTRG.22979
1.81418e-154	1.97022	0.953	0.685	4.93657e-150	20	SmMSTRG.18430
2.90284e-149	1.6351	0.979	0.925	7.89891e-145	20	SmMSTRG.18429
3.58489e-143	1.74776	0.897	0.455	9.75484e-139	20	SmMSTRG.3056
8.32364e-142	1.87867	0.721	0.239	2.26494e-137	20	SmMSTRG.11938
5.14202e-137	2.05296	0.603	0.161	1.3992e-132	20	SmMSTRG.7483
1.34525e-118	1.73574	0.409	0.078	3.66055e-114	20	SmMSTRG.11402
3.77971e-116	1.94568	0.603	0.184	1.0285e-111	20	SmMSTRG.10544
8.92633e-115	1.82804	0.306	0.045	2.42894e-110	20	SmMSTRG.7122
1.93244e-107	1.68017	0.803	0.435	5.25837e-103	20	SmMSTRG.16211
1.18689e-106	1.71434	0.297	0.046	3.22965e-102	20	SmMSTRG.1376
1.15307e-101	1.74438	0.518	0.144	3.13762e-97	20	SmMSTRG.21442
1.33524e-101	1.57945	0.553	0.164	3.63332e-97	20	SmMSTRG.16395
7.88405e-101	1.66174	0.347	0.065	2.14533e-96	20	SmMSTRG.15395
3.54329e-94	1.64555	0.421	0.101	9.64166e-90	20	SmMSTRG.11141
5.25464e-90	1.6349	0.497	0.147	1.42984e-85	20	SmMSTRG.20263
4.07041e-83	1.57634	0.691	0.326	1.1076e-78	20	SmMSTRG.10765
1.05939e-81	1.58328	0.456	0.129	2.8827e-77	20	SmMSTRG.13350
1.32519e-77	1.68701	0.659	0.289	3.60598e-73	20	SmMSTRG.2481
1.38281e-65	1.77285	0.312	0.075	3.76278e-61	20	SmMSTRG.7090
0	4.30978	0.899	0.005	0	21	SmMSTRG.884
0	4.16582	0.927	0.012	0	21	SmMSTRG.6149
0	3.75639	0.738	0.032	0	21	SmMSTRG.23166
0	3.71497	0.814	0.009	0	21	SmMSTRG.3782
0	3.65617	0.669	0.003	0	21	SmMSTRG.8143
0	3.50014	0.934	0.038	0	21	SmMSTRG.16779
0	3.47793	0.669	0.006	0	21	SmMSTRG.13212
0	3.46383	0.606	0.014	0	21	SmMSTRG.20612
0	3.44399	0.666	0.015	0	21	SmMSTRG.6998
0	3.24231	0.918	0.095	0	21	SmMSTRG.16348
0	3.21741	0.653	0.009	0	21	SmMSTRG.16567
0	3.20721	0.697	0.007	0	21	SmMSTRG.14858
0	3.13464	0.603	0.037	0	21	SmMSTRG.6061
0	3.06466	0.707	0.009	0	21	SmMSTRG.995
0	3.05745	0.59	0.006	0	21	SmMSTRG.23372
0	3.01057	0.625	0.004	0	21	SmMSTRG.8055
0	2.9751	0.625	0.005	0	21	SmMSTRG.4206
0	2.96608	0.666	0.046	0	21	SmMSTRG.4915
0	2.9465	0.672	0.014	0	21	SmMSTRG.12023
0	2.93939	0.64	0.028	0	21	SmMSTRG.23667
0	2.89671	0.65	0.013	0	21	SmMSTRG.2961
0	2.87491	0.666	0.016	0	21	SmMSTRG.14937
0	2.8603	0.644	0.007	0	21	SmMSTRG.984
0	2.74438	0.536	0.019	0	21	SmMSTRG.21876
0	2.68755	0.372	0.002	0	21	SmMSTRG.23035
0	2.68191	0.716	0.043	0	21	SmMSTRG.2361
0	2.68172	0.568	0.017	0	21	SmMSTRG.5807
0	2.67308	0.543	0.006	0	21	SmMSTRG.17063
0	2.65808	0.464	0.001	0	21	SmMSTRG.19912
0	2.6108	0.628	0.04	0	21	SmMSTRG.14602
0	4.76198	0.724	0.038	0	22	SmMSTRG.13531
0	4.27654	0.584	0.015	0	22	SmMSTRG.13528
0	3.79376	0.622	0.024	0	22	SmMSTRG.11769
0	3.61585	0.711	0.008	0	22	SmMSTRG.22117
0	3.58767	0.406	0.005	0	22	SmMSTRG.9462
0	3.44309	0.616	0.037	0	22	SmMSTRG.13232
0	3.26634	0.457	0.012	0	22	SmMSTRG.9684
0	3.22374	0.622	0.02	0	22	SmMSTRG.2556
0	3.16593	0.543	0.031	0	22	SmMSTRG.21019
0	3.15121	0.733	0.049	0	22	SmMSTRG.3134
0	3.14109	0.556	0.034	0	22	SmMSTRG.2241
0	3.01508	0.651	0.022	0	22	SmMSTRG.14071
0	2.97595	0.41	0.006	0	22	SmMSTRG.9682
0	2.88283	0.867	0.122	0	22	SmMSTRG.17906
0	2.85823	0.371	0.005	0	22	SmMSTRG.13530
0	2.76758	0.53	0.04	0	22	SmMSTRG.13590
0	2.72667	0.263	0.006	0	22	SmMSTRG.15960
0	2.71725	0.403	0.014	0	22	SmMSTRG.13604
0	2.7119	0.41	0.002	0	22	SmMSTRG.3073
0	2.65923	0.619	0.051	0	22	SmMSTRG.22802
0	2.59257	0.543	0.038	0	22	SmMSTRG.20491
0	2.58216	0.46	0.004	0	22	SmMSTRG.7010
0	2.47447	0.346	0.007	0	22	SmMSTRG.11494
0	2.38375	0.53	0.042	0	22	SmMSTRG.5184
0	2.37499	0.346	0.002	0	22	SmMSTRG.19355
5.32139e-281	2.37924	0.66	0.087	1.448e-276	22	SmMSTRG.7525
1.93038e-152	2.52278	0.346	0.042	5.25277e-148	22	SmMSTRG.12107
2.74775e-138	2.9118	0.549	0.122	7.4769e-134	22	SmMSTRG.9829
3.85054e-117	2.4727	0.752	0.277	1.04777e-112	22	SmMSTRG.5305
1.00408e-109	2.52577	0.422	0.082	2.73219e-105	22	SmMSTRG.13454
0	3.65297	0.712	0.023	0	23	SmMSTRG.947
0	3.3756	0.681	0.018	0	23	SmMSTRG.948
0	3.09409	0.466	0.007	0	23	SmMSTRG.8052
0	2.6776	0.521	0.022	0	23	SmMSTRG.23335
0	2.65461	0.655	0.044	0	23	SmMSTRG.23320
0	2.10835	0.294	0.004	0	23	SmMSTRG.945
0	2.02151	0.284	0.003	0	23	SmMSTRG.196
2.98686e-280	2.15251	0.355	0.023	8.12755e-276	23	SmMSTRG.12243
1.01522e-266	1.83144	0.355	0.024	2.76251e-262	23	SmMSTRG.17520
3.4892e-251	1.91779	0.444	0.041	9.49447e-247	23	SmMSTRG.2226
9.00474e-243	2.11456	0.342	0.025	2.45028e-238	23	SmMSTRG.19279
4.18736e-226	1.68382	0.371	0.031	1.13942e-221	23	SmMSTRG.343
3.72835e-214	2.39673	0.438	0.048	1.01452e-209	23	SmMSTRG.13091
8.77333e-213	1.93798	0.371	0.034	2.38731e-208	23	SmMSTRG.9686
2.0281e-204	1.53659	0.268	0.018	5.51866e-200	23	SmMSTRG.8821
1.66942e-182	1.77518	0.425	0.052	4.54266e-178	23	SmMSTRG.7920
3.32156e-171	1.80849	0.396	0.047	9.03831e-167	23	SmMSTRG.16482
1.72629e-166	1.65522	0.358	0.039	4.69742e-162	23	SmMSTRG.5093
9.60811e-147	1.79129	0.409	0.059	2.61446e-142	23	SmMSTRG.18241
2.07387e-127	1.45645	0.252	0.025	5.64322e-123	23	SmMSTRG.15765
1.5507e-126	1.47506	0.256	0.026	4.21962e-122	23	SmMSTRG.17529
1.97982e-101	1.40318	0.441	0.09	5.3873e-97	23	SmMSTRG.163
1.37832e-96	1.50002	0.265	0.036	3.75055e-92	23	SmMSTRG.5951
8.34118e-93	1.33874	0.252	0.034	2.26972e-88	23	SmMSTRG.5358
4.22217e-88	1.33454	0.594	0.184	1.14889e-83	23	SmMSTRG.6422
7.52876e-82	1.31556	0.291	0.049	2.04865e-77	23	SmMSTRG.22759
4.16602e-81	1.37129	0.265	0.042	1.13362e-76	23	SmMSTRG.16681
2.92276e-77	1.40621	0.39	0.089	7.95312e-73	23	SmMSTRG.164
5.80989e-50	1.30974	0.304	0.079	1.58093e-45	23	SmMSTRG.13151
2.75037e-23	1.27471	0.355	0.173	7.48404e-19	23	SmMSTRG.5198
0	4.36224	0.969	0.012	0	24	SmMSTRG.7317
0	3.90913	0.936	0.052	0	24	SmMSTRG.15027
0	3.77739	0.946	0.028	0	24	SmMSTRG.10021
0	3.75148	0.932	0.028	0	24	SmMSTRG.10022
0	3.71421	0.969	0.06	0	24	SmMSTRG.15025
0	3.51885	0.997	0.135	0	24	SmMSTRG.1589
0	3.42407	0.892	0.024	0	24	SmMSTRG.10019
0	3.05877	0.773	0.023	0	24	SmMSTRG.21235
0	3.02701	0.786	0.026	0	24	SmMSTRG.19225
0	3.02613	0.79	0.04	0	24	SmMSTRG.20198
0	2.84033	0.644	0.021	0	24	SmMSTRG.15688
0	2.75973	0.671	0.02	0	24	SmMSTRG.15226
0	2.7541	0.729	0.066	0	24	SmMSTRG.15137
0	2.67207	0.566	0.021	0	24	SmMSTRG.15022
0	2.57201	0.661	0.042	0	24	SmMSTRG.2590
0	2.46618	0.559	0.017	0	24	SmMSTRG.17238
0	2.45031	0.498	0.005	0	24	SmMSTRG.10040
0	2.43775	0.607	0.03	0	24	SmMSTRG.8387
0	2.43071	0.505	0.027	0	24	SmMSTRG.9160
0	2.41249	0.556	0.018	0	24	SmMSTRG.10846
0	2.33092	0.458	0.01	0	24	SmMSTRG.18919
0	2.32312	0.603	0.051	0	24	SmMSTRG.19068
0	2.29852	0.38	0.006	0	24	SmMSTRG.15225
0	2.28724	0.488	0.005	0	24	SmMSTRG.10020
0	2.25764	0.549	0.029	0	24	SmMSTRG.10025
0	2.24031	0.502	0.039	0	24	SmMSTRG.17350
0	2.21726	0.451	0.014	0	24	SmMSTRG.16243
0	2.21263	0.403	0.007	0	24	SmMSTRG.21233
1.14276e-291	2.89139	0.997	0.248	3.10957e-287	24	SmMSTRG.13173
1.33173e-285	2.29432	0.746	0.11	3.62377e-281	24	SmMSTRG.3105
0	2.24817	0.804	0.022	0	25	SmMSTRG.1748
0	2.15127	0.746	0.019	0	25	SmMSTRG.23576
0	2.07639	0.7	0.012	0	25	SmMSTRG.591
0	2.04452	0.639	0.01	0	25	SmMSTRG.19359
1.01861e-54	0.714984	0.996	0.789	2.77173e-50	25	SmMSTRG.8605
1.12556e-49	0.707467	0.943	0.653	3.06276e-45	25	SmMSTRG.4084
2.42216e-48	0.697582	0.821	0.38	6.59095e-44	25	SmMSTRG.11390
3.04588e-42	0.795888	0.671	0.293	8.28814e-38	25	SmMSTRG.6262
1.37626e-37	0.665681	0.821	0.463	3.74494e-33	25	SmMSTRG.3940
3.21765e-31	0.594755	0.436	0.163	8.75554e-27	25	SmMSTRG.18009
3.95225e-28	0.737156	0.482	0.213	1.07545e-23	25	SmMSTRG.9604
1.75804e-26	0.632179	0.554	0.266	4.78379e-22	25	SmMSTRG.20195
2.26839e-26	0.621044	0.65	0.364	6.17252e-22	25	SmMSTRG.21224
3.55037e-26	0.555192	0.832	0.509	9.66091e-22	25	SmMSTRG.8603
5.10109e-26	0.523466	0.839	0.553	1.38806e-21	25	SmMSTRG.8136
1.26581e-25	0.572082	0.532	0.242	3.44439e-21	25	SmMSTRG.20193
9.30702e-25	0.747445	0.329	0.125	2.53253e-20	25	SmMSTRG.22616
9.83602e-24	0.665461	0.289	0.102	2.67648e-19	25	SmMSTRG.10935
1.54748e-22	0.616111	0.346	0.139	4.21083e-18	25	SmMSTRG.9822
7.26129e-21	0.539447	0.586	0.314	1.97587e-16	25	SmMSTRG.11147
2.27544e-20	0.575457	0.489	0.252	6.1917e-16	25	SmMSTRG.21051
6.70171e-20	0.567198	0.5	0.263	1.8236e-15	25	SmMSTRG.9432
1.3085e-18	0.556268	0.621	0.362	3.56056e-14	25	SmMSTRG.17579
2.22324e-18	0.61561	0.357	0.158	6.04965e-14	25	SmMSTRG.6469
2.04754e-17	0.522991	0.389	0.184	5.57156e-13	25	SmMSTRG.6336
5.27688e-17	0.536076	0.364	0.172	1.43589e-12	25	SmMSTRG.9486
3.13992e-16	0.551304	0.339	0.156	8.54403e-12	25	SmMSTRG.11116
1.68489e-15	0.566343	0.289	0.127	4.58477e-11	25	SmMSTRG.12624
1.06635e-14	0.540895	0.311	0.146	2.90165e-10	25	SmMSTRG.3778
1.15755e-14	0.549511	0.264	0.114	3.14981e-10	25	SmMSTRG.12141
0	4.47535	0.543	0.006	0	26	SmMSTRG.11347
0	4.07518	0.663	0.011	0	26	SmMSTRG.10563
0	3.96381	0.519	0.005	0	26	SmMSTRG.10493
0	3.72117	0.745	0.007	0	26	SmMSTRG.9564
0	3.34714	0.712	0.005	0	26	SmMSTRG.6550
0	3.30695	0.601	0.002	0	26	SmMSTRG.21829
0	3.1135	0.428	0.004	0	26	SmMSTRG.9567
0	2.75126	0.519	0.004	0	26	SmMSTRG.4464
0	2.55969	0.312	0.002	0	26	SmMSTRG.10564
0	2.48916	0.476	0.006	0	26	SmMSTRG.5428
0	2.20235	0.317	0.001	0	26	SmMSTRG.9569
0	2.18949	0.274	0.005	0	26	SmMSTRG.15669
0	2.17056	0.356	0.009	0	26	SmMSTRG.8447
0	2.01487	0.269	0.001	0	26	SmMSTRG.5606
0	1.96271	0.413	0.014	0	26	SmMSTRG.5742
0	1.90017	0.346	0.01	0	26	SmMSTRG.809
0	1.66065	0.279	0.001	0	26	SmMSTRG.5433
7.5467e-304	2.04566	0.495	0.029	2.05353e-299	26	SmMSTRG.20892
6.3214e-297	2.75828	0.678	0.06	1.72012e-292	26	SmMSTRG.21830
9.89812e-139	2.35321	0.317	0.027	2.69338e-134	26	SmMSTRG.19279
3.79094e-104	1.83514	0.284	0.028	1.03155e-99	26	SmMSTRG.3267
7.51674e-97	2.00771	0.428	0.068	2.04538e-92	26	SmMSTRG.7529
2.42669e-90	1.39703	0.26	0.026	6.60328e-86	26	SmMSTRG.6134
1.408e-76	1.62159	0.298	0.041	3.8313e-72	26	SmMSTRG.5263
5.72716e-72	1.70656	0.303	0.045	1.55842e-67	26	SmMSTRG.21669
2.83815e-66	1.40529	0.322	0.052	7.7229e-62	26	SmMSTRG.716
1.93796e-53	1.39238	0.264	0.044	5.27337e-49	26	SmMSTRG.11484
1.64086e-46	1.50906	0.288	0.057	4.46494e-42	26	SmMSTRG.22802
6.856e-36	1.66397	0.404	0.13	1.86559e-31	26	SmMSTRG.17906
4.83552e-32	1.40225	0.327	0.093	1.31579e-27	26	SmMSTRG.7525
0	5.04327	0.935	0.017	0	27	SmMSTRG.11706
0	4.90923	0.899	0.017	0	27	SmMSTRG.15290
0	4.79488	0.786	0.013	0	27	SmMSTRG.6334
0	4.75363	0.935	0.041	0	27	SmMSTRG.849
0	4.40165	0.952	0.01	0	27	SmMSTRG.287
0	4.30325	0.72	0.01	0	27	SmMSTRG.6330
0	4.17669	0.833	0.004	0	27	SmMSTRG.798
0	3.96214	0.607	0.019	0	27	SmMSTRG.20455
0	3.73595	0.97	0.049	0	27	SmMSTRG.8449
0	3.70569	0.833	0.004	0	27	SmMSTRG.285
0	3.49853	0.857	0.022	0	27	SmMSTRG.17386
0	3.47141	0.958	0.075	0	27	SmMSTRG.14471
0	3.4687	0.696	0.006	0	27	SmMSTRG.5016
0	3.43671	0.655	0.003	0	27	SmMSTRG.6333
0	3.36182	0.964	0.058	0	27	SmMSTRG.14074
0	3.32194	0.53	0.001	0	27	SmMSTRG.6331
0	3.29915	0.893	0.042	0	27	SmMSTRG.14474
0	3.29272	0.446	0.007	0	27	SmMSTRG.6993
0	3.0287	0.696	0.008	0	27	SmMSTRG.15439
0	2.98572	0.387	0.006	0	27	SmMSTRG.6994
0	2.93332	0.702	0.031	0	27	SmMSTRG.14953
0	2.81992	0.655	0.002	0	27	SmMSTRG.10625
0	2.77086	0.804	0.06	0	27	SmMSTRG.21830
0	2.75733	0.732	0.021	0	27	SmMSTRG.23017
0	2.63548	0.5	0.002	0	27	SmMSTRG.14367
0	2.62462	0.631	0.021	0	27	SmMSTRG.22627
0	2.62346	0.488	0.007	0	27	SmMSTRG.6996
0	2.57112	0.756	0.032	0	27	SmMSTRG.8387
1.84022e-235	2.87654	0.708	0.07	5.00743e-231	27	SmMSTRG.8784
4.48704e-155	2.58411	0.982	0.252	1.22097e-150	27	SmMSTRG.13173
0	5.95493	0.97	0.034	0	28	SmMSTRG.21121
0	5.01746	0.939	0.018	0	28	SmMSTRG.7426
0	4.62389	0.794	0.007	0	28	SmMSTRG.7414
0	4.61029	0.818	0.006	0	28	SmMSTRG.4884
0	4.59481	0.794	0.007	0	28	SmMSTRG.7415
0	4.47922	0.861	0.005	0	28	SmMSTRG.12240
0	4.43451	0.691	0.017	0	28	SmMSTRG.20507
0	4.24996	0.806	0.005	0	28	SmMSTRG.20506
0	4.24657	0.861	0.006	0	28	SmMSTRG.9076
0	4.12323	0.745	0.004	0	28	SmMSTRG.7421
0	4.06557	0.776	0.002	0	28	SmMSTRG.12264
0	4.05473	0.709	0.004	0	28	SmMSTRG.7418
0	4.02025	0.527	0.003	0	28	SmMSTRG.7044
0	3.99703	0.776	0.005	0	28	SmMSTRG.22591
0	3.9342	0.824	0.004	0	28	SmMSTRG.12726
0	3.89777	0.867	0.041	0	28	SmMSTRG.5058
0	3.7989	0.727	0.002	0	28	SmMSTRG.12258
0	3.78097	0.63	0.008	0	28	SmMSTRG.18508
0	3.65152	0.776	0.002	0	28	SmMSTRG.7416
0	3.5964	0.697	0.003	0	28	SmMSTRG.22592
0	3.55421	0.776	0.012	0	28	SmMSTRG.17427
0	3.34574	0.739	0.006	0	28	SmMSTRG.15510
0	3.29901	0.455	0.003	0	28	SmMSTRG.15718
0	3.28303	0.43	0.002	0	28	SmMSTRG.20508
0	3.12113	0.539	0.001	0	28	SmMSTRG.12270
0	3.10156	0.745	0.055	0	28	SmMSTRG.21123
0	3.03668	0.576	0.001	0	28	SmMSTRG.9707
0	3.00424	0.715	0.024	0	28	SmMSTRG.11687
0	2.82929	0.733	0.035	0	28	SmMSTRG.2785
0	2.78437	0.594	0.001	0	28	SmMSTRG.7043
0	6.74355	0.992	0.045	0	29	SmMSTRG.11294
0	4.59994	0.912	0.004	0	29	SmMSTRG.7824
0	4.0532	0.88	0.012	0	29	SmMSTRG.17427
0	4.01747	0.92	0.02	0	29	SmMSTRG.14709
0	3.93687	0.92	0.005	0	29	SmMSTRG.6907
0	3.89992	0.776	0.004	0	29	SmMSTRG.14708
0	3.64729	0.752	0.006	0	29	SmMSTRG.6549
0	3.4681	0.76	0.004	0	29	SmMSTRG.13138
0	3.45546	0.928	0.052	0	29	SmMSTRG.16806
0	3.41344	0.6	0.006	0	29	SmMSTRG.21791
0	3.16759	0.704	0.006	0	29	SmMSTRG.18519
0	2.92489	0.552	0.002	0	29	SmMSTRG.3585
0	2.91059	0.592	0.001	0	29	SmMSTRG.4221
0	2.80667	0.68	0.028	0	29	SmMSTRG.13408
0	2.61364	0.584	0.006	0	29	SmMSTRG.20689
0	2.50437	0.576	0.02	0	29	SmMSTRG.15517
0	2.50359	0.552	0.015	0	29	SmMSTRG.3549
0	2.49563	0.432	0.003	0	29	SmMSTRG.22615
0	2.22518	0.344	0.001	0	29	SmMSTRG.6905
0	2.1847	0.64	0.022	0	29	SmMSTRG.7317
0	2.03184	0.36	0.006	0	29	SmMSTRG.20281
6.89057e-289	2.21517	0.488	0.019	1.87499e-284	29	SmMSTRG.15520
1.09086e-282	2.03885	0.432	0.015	2.96833e-278	29	SmMSTRG.2678
3.37639e-238	2.46036	0.392	0.015	9.18749e-234	29	SmMSTRG.4252
6.42494e-235	1.98332	0.328	0.01	1.74829e-230	29	SmMSTRG.1852
3.19185e-228	2.25276	0.512	0.027	8.68535e-224	29	SmMSTRG.11687
5.56615e-200	2.49204	0.616	0.045	1.5146e-195	29	SmMSTRG.7708
1.52427e-196	2.04695	0.432	0.022	4.1477e-192	29	SmMSTRG.1194
4.88535e-154	1.97721	0.352	0.018	1.32935e-149	29	SmMSTRG.9312
3.68286e-98	2.04632	0.568	0.074	1.00214e-93	29	SmMSTRG.8045
0	5.57558	0.864	0.013	0	30	SmMSTRG.16843
0	4.67749	0.809	0.004	0	30	SmMSTRG.16842
0	4.53738	0.836	0.009	0	30	SmMSTRG.14253
0	4.1392	0.773	0.003	0	30	SmMSTRG.1085
0	3.8436	0.764	0.004	0	30	SmMSTRG.14248
0	3.36477	0.645	0.002	0	30	SmMSTRG.10595
0	3.27207	0.573	0.002	0	30	SmMSTRG.14235
0	3.09836	0.509	0.001	0	30	SmMSTRG.18631
0	3.03759	0.591	0.002	0	30	SmMSTRG.10597
0	2.89206	0.573	0.004	0	30	SmMSTRG.9562
0	2.39348	0.491	0.003	0	30	SmMSTRG.16300
0	2.25732	0.373	0.002	0	30	SmMSTRG.9563
0	2.14931	0.4	0.001	0	30	SmMSTRG.4075
0	2.02826	0.4	0.001	0	30	SmMSTRG.2839
0	1.8547	0.309	0.002	0	30	SmMSTRG.16430
0	1.68257	0.318	0	0	30	SmMSTRG.2851
0	1.65715	0.291	0	0	30	SmMSTRG.14599
2.61696e-191	2.13188	0.473	0.024	7.12102e-187	30	SmMSTRG.15713
1.45449e-190	2.27607	0.536	0.032	3.95782e-186	30	SmMSTRG.6649
4.59132e-146	2.21796	0.627	0.056	1.24934e-141	30	SmMSTRG.3134
5.10131e-140	1.92558	0.364	0.019	1.38812e-135	30	SmMSTRG.10796
1.35436e-114	1.65613	0.382	0.026	3.68534e-110	30	SmMSTRG.2435
3.10062e-111	2.21827	0.7	0.096	8.4371e-107	30	SmMSTRG.23259
1.39789e-103	1.81696	0.382	0.029	3.80381e-99	30	SmMSTRG.14850
2.41211e-98	1.8735	0.527	0.057	6.56359e-94	30	SmMSTRG.22802
6.55848e-84	1.79868	0.5	0.06	1.78463e-79	30	SmMSTRG.14075
1.29593e-79	1.74166	0.4	0.041	3.52636e-75	30	SmMSTRG.20141
6.52093e-68	1.91859	0.318	0.03	1.77441e-63	30	SmMSTRG.3724
8.90232e-64	1.67098	0.436	0.059	2.42241e-59	30	SmMSTRG.637
7.01969e-57	1.67831	0.4	0.055	1.91013e-52	30	SmMSTRG.6148
0	3.60339	0.55	0.011	0	31	SmMSTRG.13378
0	3.22584	0.404	0.002	0	31	SmMSTRG.949
0	3.00318	0.358	0.008	0	31	SmMSTRG.19251
0	2.89395	0.394	0.007	0	31	SmMSTRG.20094
0	2.58084	0.303	0.002	0	31	SmMSTRG.9987
0	2.56625	0.33	0.004	0	31	SmMSTRG.6178
5.44523e-192	2.71764	0.376	0.015	1.4817e-187	31	SmMSTRG.19341
7.64786e-167	2.31687	0.404	0.02	2.08106e-162	31	SmMSTRG.13890
3.31067e-140	1.80599	0.257	0.009	9.00866e-136	31	SmMSTRG.2504
1.74715e-138	2.11145	0.459	0.031	4.75418e-134	31	SmMSTRG.20892
5.02219e-124	2.27292	0.33	0.018	1.36659e-119	31	SmMSTRG.1983
4.61982e-104	2.51319	0.349	0.024	1.2571e-99	31	SmMSTRG.8681
8.70212e-97	1.92231	0.33	0.023	2.36793e-92	31	SmMSTRG.5792
3.04748e-84	2.5128	0.321	0.025	8.2925e-80	31	SmMSTRG.21599
2.77551e-76	1.92079	0.321	0.027	7.55245e-72	31	SmMSTRG.17520
1.7461e-70	2.10241	0.312	0.028	4.75131e-66	31	SmMSTRG.19279
6.02396e-65	2.31691	0.33	0.034	1.63918e-60	31	SmMSTRG.12962
1.92074e-56	2.2016	0.514	0.093	5.22653e-52	31	SmMSTRG.7525
3.56851e-52	1.87738	0.312	0.037	9.71028e-48	31	SmMSTRG.21019
6.13406e-51	1.87499	0.303	0.036	1.66914e-46	31	SmMSTRG.12385
2.30936e-26	1.42442	0.257	0.046	6.28401e-22	31	SmMSTRG.21669
1.74972e-25	1.35403	0.514	0.168	4.76115e-21	31	SmMSTRG.20630
1.56273e-21	1.48942	0.266	0.058	4.25233e-17	31	SmMSTRG.8694
1.52744e-19	1.54168	0.862	0.729	4.15632e-15	31	SmMSTRG.5182
2.59433e-16	1.67871	0.349	0.12	7.05942e-12	31	SmMSTRG.14816
6.22674e-15	1.49446	0.312	0.101	1.69436e-10	31	SmMSTRG.509
2.47095e-10	1.6115	0.413	0.218	6.72371e-06	31	SmMSTRG.14571
8.67357e-08	1.50681	0.44	0.28	0.00236016	31	SmMSTRG.11531
1.55123e-05	1.35736	0.303	0.178	0.422106	31	SmMSTRG.14192
0.000327455	1.3058	0.385	0.3	1	31	SmMSTRG.14813
0	4.53815	0.869	0.047	0	32	SmMSTRG.6216
0	4.07082	0.355	0.007	0	32	SmMSTRG.12304
0	3.71721	0.598	0.016	0	32	SmMSTRG.6209
0	3.69293	0.383	0.007	0	32	SmMSTRG.21352
0	3.65121	0.346	0.005	0	32	SmMSTRG.21327
0	3.36781	0.327	0.001	0	32	SmMSTRG.21396
0	3.32493	0.664	0.01	0	32	SmMSTRG.1060
0	3.31416	0.636	0.006	0	32	SmMSTRG.1127
0	3.26274	0.318	0.002	0	32	SmMSTRG.21356
0	3.14165	0.318	0.002	0	32	SmMSTRG.21357
0	3.12851	0.336	0.001	0	32	SmMSTRG.21410
0	3.05214	0.411	0.002	0	32	SmMSTRG.1949
0	3.00988	0.28	0.001	0	32	SmMSTRG.21349
0	2.94476	0.523	0.003	0	32	SmMSTRG.1056
0	2.93755	0.346	0.004	0	32	SmMSTRG.16346
0	2.72563	0.28	0.001	0	32	SmMSTRG.19771
0	2.54573	0.29	0.001	0	32	SmMSTRG.12298
0	2.44743	0.336	0.001	0	32	SmMSTRG.22367
0	2.35538	0.308	0.003	0	32	SmMSTRG.6218
0	2.30954	0.346	0.005	0	32	SmMSTRG.5713
0	2.10857	0.262	0.001	0	32	SmMSTRG.21353
0	1.61245	0.252	0.001	0	32	SmMSTRG.22389
1.52001e-274	3.47283	0.551	0.023	4.1361e-270	32	SmMSTRG.6210
1.20501e-260	3.33027	0.551	0.024	3.27895e-256	32	SmMSTRG.5715
9.97697e-226	3.54569	0.43	0.016	2.71483e-221	32	SmMSTRG.1947
1.40139e-77	2.88082	0.449	0.054	3.81332e-73	32	SmMSTRG.22387
2.07741e-65	1.68133	0.355	0.037	5.65284e-61	32	SmMSTRG.15100
1.36241e-32	1.29467	0.327	0.058	3.70725e-28	32	SmMSTRG.6277
4.13175e-15	0.880871	0.355	0.114	1.12429e-10	32	SmMSTRG.10880
5.74203e-08	0.859555	0.393	0.196	0.00156246	32	SmMSTRG.5205
0	1.68461	0.767	0.029	0	33	SmMSTRG.14881
2.42878e-298	1.71308	0.663	0.024	6.60895e-294	33	SmMSTRG.14883
4.2744e-276	1.65014	0.884	0.049	1.16311e-271	33	SmMSTRG.14876
3.12521e-270	1.59482	0.872	0.049	8.50401e-266	33	SmMSTRG.14884
1.32147e-07	0.622997	0.942	0.817	0.00359586	33	SmMSTRG.11714
2.89371e-05	0.360642	0.965	0.925	0.787408	33	SmMSTRG.18429
6.38309e-05	0.432474	0.837	0.688	1	33	SmMSTRG.18430
0.000548621	0.393899	0.756	0.683	1	33	SmMSTRG.5338
0.000607403	0.340469	0.779	0.656	1	33	SmMSTRG.4084
0.00109189	0.649102	0.547	0.44	1	33	SmMSTRG.16211
0.00317927	0.552166	0.349	0.246	1	33	SmMSTRG.11938
0.00469569	0.349868	0.826	0.717	1	33	SmMSTRG.16411
0.00504402	0.296725	0.651	0.583	1	33	SmMSTRG.13132
0	6.36672	0.987	0.026	0	34	SmMSTRG.13608
0	5.96642	0.987	0.015	0	34	SmMSTRG.13606
0	4.86867	0.627	0.004	0	34	SmMSTRG.19451
0	4.86639	0.627	0.003	0	34	SmMSTRG.19450
0	4.63399	0.6	0.002	0	34	SmMSTRG.19456
0	4.552	0.56	0.003	0	34	SmMSTRG.19393
0	3.5667	0.52	0.001	0	34	SmMSTRG.13447
0	3.17666	0.52	0.001	0	34	SmMSTRG.3504
2.60044e-249	1.86692	0.36	0.007	7.07606e-245	34	SmMSTRG.19786
3.67973e-151	1.7704	0.32	0.01	1.00129e-146	34	SmMSTRG.2504
2.51451e-119	2.46086	0.6	0.044	6.84222e-115	34	SmMSTRG.18633
1.15139e-110	2.40164	0.667	0.058	3.13303e-106	34	SmMSTRG.18634
1.14562e-98	1.83737	0.28	0.011	3.11736e-94	34	SmMSTRG.5484
9.23853e-94	2.0384	0.347	0.019	2.5139e-89	34	SmMSTRG.1983
1.26137e-61	2.39536	0.427	0.043	3.43231e-57	34	SmMSTRG.6264
1.21611e-53	1.59778	0.507	0.064	3.30915e-49	34	SmMSTRG.21830
2.39107e-51	1.83681	0.307	0.026	6.50635e-47	34	SmMSTRG.16934
5.22178e-40	1.58832	0.307	0.033	1.4209e-35	34	SmMSTRG.20892
2.77735e-39	1.43923	0.28	0.028	7.55744e-35	34	SmMSTRG.9863
5.68104e-38	1.53888	0.28	0.029	1.54587e-33	34	SmMSTRG.7526
2.42985e-36	2.10308	0.507	0.094	6.61187e-32	34	SmMSTRG.7525
1.1857e-35	1.37628	0.36	0.048	3.22642e-31	34	SmMSTRG.4460
1.07281e-33	1.91766	0.653	0.168	2.91922e-29	34	SmMSTRG.20630
6.15082e-26	1.38649	0.333	0.056	1.6737e-21	34	SmMSTRG.6764
3.96823e-24	2.07518	0.507	0.131	1.0798e-19	34	SmMSTRG.17906
3.8718e-17	1.43279	0.347	0.083	1.05356e-12	34	SmMSTRG.22396
4.82567e-17	1.56176	0.48	0.158	1.31311e-12	34	SmMSTRG.8586
3.02757e-15	1.28609	0.333	0.085	8.23832e-11	34	SmMSTRG.8671
1.05001e-13	1.78997	0.293	0.074	2.85719e-09	34	SmMSTRG.8784
1.57883e-13	1.27959	0.36	0.106	4.29617e-09	34	SmMSTRG.12981
0	3.02203	0.672	0.01	0	35	SmMSTRG.6013
0	2.39749	0.361	0.003	0	35	SmMSTRG.15454
2.05569e-272	2.7157	0.721	0.023	5.59373e-268	35	SmMSTRG.9409
3.53949e-266	2.295	0.377	0.006	9.6313e-262	35	SmMSTRG.6011
3.0021e-231	3.3859	0.623	0.02	8.16902e-227	35	SmMSTRG.6010
2.88794e-222	2.48018	0.623	0.021	7.85838e-218	35	SmMSTRG.22704
3.90836e-217	2.27239	0.475	0.012	1.0635e-212	35	SmMSTRG.15459
1.65448e-210	2.08917	0.557	0.017	4.502e-206	35	SmMSTRG.4374
3.13564e-167	3.00535	0.82	0.051	8.53238e-163	35	SmMSTRG.2361
1.29157e-156	2.10314	0.344	0.009	3.51449e-152	35	SmMSTRG.3557
2.65656e-147	3.03702	0.852	0.063	7.22875e-143	35	SmMSTRG.14074
8.17528e-145	2.2391	0.459	0.017	2.22458e-140	35	SmMSTRG.7355
2.14676e-137	2.2546	0.574	0.029	5.84156e-133	35	SmMSTRG.22710
1.83122e-136	2.29344	0.508	0.023	4.98294e-132	35	SmMSTRG.1955
2.34275e-123	2.37456	0.541	0.029	6.37486e-119	35	SmMSTRG.3144
1.14774e-121	2.44045	0.689	0.047	3.12312e-117	35	SmMSTRG.22625
6.03352e-100	1.93462	0.459	0.025	1.64178e-95	35	SmMSTRG.4430
1.09396e-97	1.91599	0.459	0.025	2.97677e-93	35	SmMSTRG.21876
8.09485e-95	1.92434	0.361	0.016	2.20269e-90	35	SmMSTRG.8092
7.98339e-94	2.18526	0.41	0.021	2.17236e-89	35	SmMSTRG.2961
1.14454e-91	2.07637	0.689	0.061	3.11442e-87	35	SmMSTRG.852
2.47061e-90	2.15405	0.508	0.034	6.72277e-86	35	SmMSTRG.10018
1.13521e-81	2.00658	0.574	0.047	3.08903e-77	35	SmMSTRG.14602
1.91111e-74	2.01997	0.541	0.048	5.20032e-70	35	SmMSTRG.22844
4.04342e-69	2.03771	0.475	0.039	1.10025e-64	35	SmMSTRG.20199
3.01422e-56	2.82452	0.967	0.256	8.20199e-52	35	SmMSTRG.13173
3.79255e-54	1.9197	0.59	0.074	1.03199e-49	35	SmMSTRG.2502
1.68355e-42	1.91253	0.426	0.05	4.5811e-38	35	SmMSTRG.1937
2.25575e-41	2.24972	0.525	0.079	6.13812e-37	35	SmMSTRG.1939
5.76554e-34	1.86652	0.508	0.085	1.56886e-29	35	SmMSTRG.8400
0	6.55676	1	0.025	0	36	SmMSTRG.14883
0	5.80149	1	0.012	0	36	SmMSTRG.17359
0	5.4423	1	0.005	0	36	SmMSTRG.14885
0	4.9757	0.977	0.003	0	36	SmMSTRG.2620
0	4.55679	0.977	0.004	0	36	SmMSTRG.17358
0	2.49582	0.837	0.001	0	36	SmMSTRG.2107
0	2.21405	0.512	0.001	0	36	SmMSTRG.13081
0	1.98463	0.86	0.011	0	36	SmMSTRG.15146
0	1.3323	0.512	0.003	0	36	SmMSTRG.511
9.67785e-305	1.40472	0.628	0.01	2.63344e-300	36	SmMSTRG.27
8.00253e-301	6.74506	1	0.03	2.17757e-296	36	SmMSTRG.14881
2.11969e-297	1.59167	0.488	0.006	5.76788e-293	36	SmMSTRG.21714
5.33588e-265	4.53405	0.372	0.004	1.45195e-260	36	SmMSTRG.2632
1.52167e-207	0.932839	0.349	0.005	4.14061e-203	36	SmMSTRG.4351
1.03311e-198	1.97104	0.767	0.025	2.81119e-194	36	SmMSTRG.9985
3.30828e-193	2.48582	0.907	0.037	9.00215e-189	36	SmMSTRG.15100
2.94438e-191	6.9185	1	0.05	8.01195e-187	36	SmMSTRG.14884
1.61075e-189	6.91612	1	0.051	4.38302e-185	36	SmMSTRG.14876
2.85785e-162	1.12091	0.465	0.011	7.77648e-158	36	SmMSTRG.1852
5.3612e-133	0.953781	0.512	0.016	1.45884e-128	36	SmMSTRG.5732
3.40306e-125	1.32594	0.628	0.026	9.26008e-121	36	SmMSTRG.12806
2.71592e-99	1.24664	0.488	0.02	7.39028e-95	36	SmMSTRG.8450
1.53224e-92	1.30111	0.488	0.022	4.16938e-88	36	SmMSTRG.3802
1.27367e-80	1.06471	0.372	0.014	3.46577e-76	36	SmMSTRG.2763
5.43698e-73	1.26172	0.465	0.025	1.47946e-68	36	SmMSTRG.3186
1.49478e-56	0.946942	0.651	0.058	4.06744e-52	36	SmMSTRG.6277
5.87629e-46	1.18734	0.372	0.025	1.599e-41	36	SmMSTRG.13116
2.29339e-44	1.32574	0.674	0.08	6.24053e-40	36	SmMSTRG.15302
6.0189e-37	1.61546	0.349	0.027	1.6378e-32	36	SmMSTRG.2715
1.97184e-31	1.03575	0.628	0.091	5.36557e-27	36	SmMSTRG.18938
0	6.00578	1	0.006	0	37	SmMSTRG.11082
0	5.73737	1	0.004	0	37	SmMSTRG.11083
0	5.3484	0.789	0.006	0	37	SmMSTRG.5296
0	5.09667	1	0.003	0	37	SmMSTRG.4302
0	4.86391	0.579	0.002	0	37	SmMSTRG.20454
0	4.58574	0.421	0.002	0	37	SmMSTRG.10973
0	4.5846	0.842	0.002	0	37	SmMSTRG.4301
0	4.57072	0.895	0.003	0	37	SmMSTRG.12257
0	4.56335	0.632	0.002	0	37	SmMSTRG.11666
0	4.3718	0.474	0.002	0	37	SmMSTRG.8804
0	4.32055	1	0.003	0	37	SmMSTRG.10395
0	4.31806	0.789	0.004	0	37	SmMSTRG.11084
0	4.23703	0.842	0.007	0	37	SmMSTRG.19804
0	4.22477	0.684	0.002	0	37	SmMSTRG.22344
0	4.16995	0.684	0.001	0	37	SmMSTRG.16016
0	4.12222	0.684	0.001	0	37	SmMSTRG.18629
0	4.09927	0.421	0.001	0	37	SmMSTRG.8787
0	4.08092	0.842	0.002	0	37	SmMSTRG.4956
0	4.07966	0.789	0.004	0	37	SmMSTRG.4426
0	4.00476	0.632	0.004	0	37	SmMSTRG.10396
0	3.83495	0.474	0.001	0	37	SmMSTRG.1153
0	3.81673	0.579	0.001	0	37	SmMSTRG.4950
0	3.73217	0.842	0.001	0	37	SmMSTRG.12260
0	3.69452	0.579	0.001	0	37	SmMSTRG.2368
0	3.66836	0.684	0.001	0	37	SmMSTRG.4951
0	3.65416	0.789	0.001	0	37	SmMSTRG.18624
0	3.42479	0.737	0.001	0	37	SmMSTRG.4953
0	3.3831	0.474	0.001	0	37	SmMSTRG.12263
2.19611e-276	5.37964	0.947	0.013	5.97583e-272	37	SmMSTRG.5295
6.3388e-159	5.16285	0.737	0.014	1.72485e-154	37	SmMSTRG.12255
