# Supplementary material for: ACME dissociation: a versatile cell fixation-dissociation method for single-cell transcriptomics
Source: Genome Biol. 2021 Apr 8;22:89. doi: 10.1186/s13059-021-02302-5 (PMC8028764; doi:10.1186/s13059-021-02302-5)
Supplement: Supplementary file 5 — Additional file 5: Table S4. Cluster differential gene expression analysis. [file 13059_2021_2302_MOESM5_ESM.xlsx]

## Sheet: Overview
	Number of genes differentially expressed in ACME-dissociated dataset	Number of overlaps with Trypsin dissociated dataset (Plass et al)	Percentage overlap		Neoblast cluster numbers (ACME-dissociated dataset, Garcia-Castro)	Test clusters (ACME-dissociated dataset, Garcia-Castro et al)		Neoblast cluster numbers (Trypsin dissociated dataset, Plass et al)	Test clusters (Trypsin dissociated dataset, Plass et al)
Neoblast vs GABA neuron	333	281	84.3844		1, 2, 15, 17, 40	10		0, 1, 4, 6, 12, 17, 25, 33	16
Neoblast vs differentiated Goblet	365	304	83.2877		1, 2, 15, 17, 40	32		0, 1, 4, 6, 12, 17, 25, 33	37
Neoblast vs muscle	354	272	76.8362		1, 2, 15, 17, 40	3, 6, 11		0, 1, 4, 6, 12, 17, 25, 33	7, 8, 19
Neoblast vs Otf	429	354	82.5175		1, 2, 15, 17, 40	16, 21		0, 1, 4, 6, 12, 17, 25, 33	28, 29
Neoblast vs Pharynx	421	313	74.3468		1, 2, 15, 17, 40	13, 23		0, 1, 4, 6, 12, 17, 25, 33	26
Differential expression analysis performed in Seurat with FindMarkers, with a Wilcoxon Rank Sum test, logfc.threshold of 0.25, and a min.pct value of 0.1
The tabs below show the genes that overlap, and the statistics for these genes

## Sheet: Neoblast_vs_GABA_neurons
Gene	Average LFC (ACME)	Proportion Cells, ACME Neoblast	Proportion Cells, ACME GABA neurons	p value (raw)	p value (corrected)		Average LFC (Plass)	Proportion Cells, Plass Neoblast	Proportion Cells, Plass GABA neurons	p value (raw)	p value (corrected)		Gene	Average LFC (ACME)	Average LFC (Plass)
SmMSTRG.10123	0.591553	0.168	0.036	1.00392e-17	2.25771e-13		0.536399	0.357	0.137	1.44216e-16	3.92425e-12		SmMSTRG.10123	0.591553	0.536399
SmMSTRG.10125	0.620862	0.315	0.099	1.28918e-26	2.89925e-22		0.569727	0.495	0.266	5.94433e-17	1.61751e-12		SmMSTRG.10125	0.620862	0.569727
SmMSTRG.10287	-1.30925	0.01	0.117	5.30667e-62	1.19342e-57		-2.2024	0.029	0.358	3.61208e-221	9.82884e-217		SmMSTRG.10287	-1.30925	-2.2024
SmMSTRG.1029	-0.629032	0.117	0.152	0.000788885	1		-1.09221	0.032	0.167	1.55476e-44	4.23066e-40		SmMSTRG.1029	-0.629032	-1.09221
SmMSTRG.10421	-1.57003	0.004	0.165	5.75063e-130	1.29326e-125		-1.85608	0.009	0.261	1.76343e-260	4.79848e-256		SmMSTRG.10421	-1.57003	-1.85608
SmMSTRG.10440	0.627137	0.146	0.024	1.34106e-17	3.01591e-13		1.13065	0.317	0.065	4.77703e-26	1.29988e-21		SmMSTRG.10440	0.627137	1.13065
SmMSTRG.10452	0.647075	0.126	0.021	2.91421e-15	6.55377e-11		0.284207	0.198	0.09	4.12619e-07	0.0112278		SmMSTRG.10452	0.647075	0.284207
SmMSTRG.10479	-0.451192	0.175	0.153	0.841521	1		-0.455597	0.377	0.376	0.0165834	1		SmMSTRG.10479	-0.451192	-0.455597
SmMSTRG.10504	0.547099	0.188	0.042	3.31036e-19	7.44468e-15		0.654799	0.239	0.072	5.90735e-14	1.60745e-09		SmMSTRG.10504	0.547099	0.654799
SmMSTRG.10525	0.628103	0.164	0.03	8.97152e-19	2.01761e-14		0.865142	0.187	0.04	5.68731e-14	1.54757e-09		SmMSTRG.10525	0.628103	0.865142
SmMSTRG.10594	-0.831683	0.065	0.123	8.8322e-09	0.000198627		-0.722091	0.112	0.192	6.59091e-08	0.00179345		SmMSTRG.10594	-0.831683	-0.722091
SmMSTRG.10638	0.978788	0.188	0.012	2.58344e-29	5.80991e-25		0.468263	0.12	0.025	1.10572e-08	0.000300878		SmMSTRG.10638	0.978788	0.468263
SmMSTRG.10693	0.707225	0.105	0.011	7.28918e-15	1.63926e-10		1.17356	0.274	0.03	1.09221e-26	2.97201e-22		SmMSTRG.10693	0.707225	1.17356
SmMSTRG.10810	-1.93248	0.031	0.297	2.30736e-151	5.18902e-147		-2.06039	0.037	0.348	3.5332e-173	9.61418e-169		SmMSTRG.10810	-1.93248	-2.06039
SmMSTRG.10880	-1.73883	0.084	0.351	1.95544e-100	4.39759e-96		-1.61974	0.092	0.371	7.73259e-80	2.10412e-75		SmMSTRG.10880	-1.73883	-1.61974
SmMSTRG.10880	-1.73883	0.084	0.351	1.95544e-100	4.39759e-96		-1.61974	0.092	0.371	7.73259e-80	2.10412e-75		SmMSTRG.10880	-1.73883	-1.61974
SmMSTRG.10913	0.686931	0.174	0.033	7.28698e-20	1.63877e-15		1.10717	0.483	0.107	3.84645e-42	1.04666e-37		SmMSTRG.10913	0.686931	1.10717
SmMSTRG.11067	0.264172	0.109	0.03	1.08663e-09	2.44371e-05		0.662858	0.609	0.311	1.77932e-26	4.84171e-22		SmMSTRG.11067	0.264172	0.662858
SmMSTRG.11147	0.636151	0.166	0.029	1.54219e-19	3.46824e-15		1.09061	0.532	0.157	2.90344e-42	7.90054e-38		SmMSTRG.11147	0.636151	1.09061
SmMSTRG.11185	-0.992912	0.031	0.111	3.90981e-23	8.79277e-19		-1.26106	0.026	0.184	5.0157e-68	1.36482e-63		SmMSTRG.11185	-0.992912	-1.26106
SmMSTRG.11260	0.580596	0.13	0.026	1.59266e-14	3.58174e-10		1.49621	0.655	0.162	6.36213e-74	1.7312e-69		SmMSTRG.11260	0.580596	1.49621
SmMSTRG.11390	1.68351	0.517	0.039	6.61863e-103	1.48846e-98		2.51959	0.792	0.06	6.54974e-146	1.78225e-141		SmMSTRG.11390	1.68351	2.51959
SmMSTRG.1134	-0.25795	0.105	0.074	0.0501734	1		-1.33543	0.017	0.177	3.92464e-89	1.06793e-84		SmMSTRG.1134	-0.25795	-1.33543
SmMSTRG.11390	1.68351	0.517	0.039	6.61863e-103	1.48846e-98		2.51959	0.792	0.06	6.54974e-146	1.78225e-141		SmMSTRG.11390	1.68351	2.51959
SmMSTRG.11423	0.631797	0.13	0.02	3.10274e-16	6.97775e-12		1.06725	0.652	0.239	9.63005e-53	2.62043e-48		SmMSTRG.11423	0.631797	1.06725
SmMSTRG.11676	-0.374899	0.131	0.118	0.794341	1		-0.364065	0.288	0.254	0.962581	1		SmMSTRG.11676	-0.374899	-0.364065
SmMSTRG.11699	0.508844	0.219	0.062	4.70027e-19	1.05704e-14		0.593431	0.333	0.124	1.34609e-16	3.66286e-12		SmMSTRG.11699	0.508844	0.593431
SmMSTRG.11751	0.809701	0.229	0.035	7.52369e-29	1.692e-24		1.01139	0.365	0.075	2.13571e-29	5.81148e-25		SmMSTRG.11751	0.809701	1.01139
SmMSTRG.11928	0.91729	0.197	0.029	9.72726e-26	2.18756e-21		1.37762	0.645	0.164	2.68625e-69	7.30956e-65		SmMSTRG.11928	0.91729	1.37762
SmMSTRG.11929	0.257952	0.102	0.029	4.06166e-09	9.13427e-05		0.770164	0.258	0.052	2.15027e-19	5.8511e-15		SmMSTRG.11929	0.257952	0.770164
SmMSTRG.1197	-0.984226	0.05	0.131	1.95635e-17	4.39963e-13		-0.623425	0.065	0.134	1.44482e-08	0.00039315		SmMSTRG.1197	-0.984226	-0.623425
SmMSTRG.11985	0.668892	0.184	0.036	1.55923e-20	3.50656e-16		0.727644	0.655	0.321	1.69371e-32	4.60876e-28		SmMSTRG.11985	0.668892	0.727644
SmMSTRG.11987	0.381619	0.101	0.027	1.94117e-09	4.3655e-05		0.431912	0.326	0.162	1.83056e-10	4.98113e-06		SmMSTRG.11987	0.381619	0.431912
SmMSTRG.1199	0.773506	0.191	0.035	1.72695e-22	3.88374e-18		1.39376	0.618	0.159	3.15825e-63	8.5939e-59		SmMSTRG.1199	0.773506	1.39376
SmMSTRG.12008	0.330322	0.106	0.032	4.01677e-09	9.03331e-05		0.757681	0.128	0.01	2.52585e-12	6.8731e-08		SmMSTRG.12008	0.330322	0.757681
SmMSTRG.12115	0.426193	0.222	0.071	2.79542e-17	6.28662e-13		0.54086	0.375	0.162	7.53663e-16	2.05079e-11		SmMSTRG.12115	0.426193	0.54086
SmMSTRG.12231	-1.70076	0.006	0.138	2.85701e-95	6.42513e-91		-1.64341	0.013	0.184	2.17061e-121	5.90646e-117		SmMSTRG.12231	-1.70076	-1.64341
SmMSTRG.1230	-1.58241	0.004	0.164	1.44955e-132	3.2599e-128		-1.23755	0.011	0.129	3.13572e-73	8.53262e-69		SmMSTRG.1230	-1.58241	-1.23755
SmMSTRG.12432	0.68334	0.114	0.009	9.08075e-17	2.04217e-12		1.34204	0.6	0.137	6.65169e-62	1.80999e-57		SmMSTRG.12432	0.68334	1.34204
SmMSTRG.12460	-1.15152	0.013	0.114	4.73869e-51	1.06569e-46		-1.53449	0.017	0.219	1.10262e-136	3.00035e-132		SmMSTRG.12460	-1.15152	-1.53449
SmMSTRG.12507	0.614701	0.159	0.03	7.73774e-18	1.74014e-13		0.937551	0.647	0.234	2.39637e-49	6.52076e-45		SmMSTRG.12507	0.614701	0.937551
SmMSTRG.12534	-0.745512	0.127	0.176	7.22649e-06	0.162517		-0.687323	0.202	0.251	0.000291739	1		SmMSTRG.12534	-0.745512	-0.687323
SmMSTRG.12624	0.602779	0.104	0.012	3.68801e-14	8.29397e-10		1.25065	0.288	0.027	5.66576e-29	1.54171e-24		SmMSTRG.12624	0.602779	1.25065
SmMSTRG.1292	-1.22609	0.005	0.108	2.7902e-74	6.27487e-70		-0.970633	0.014	0.104	7.08824e-41	1.92878e-36		SmMSTRG.1292	-1.22609	-0.970633
SmMSTRG.1303	-1.48437	0.009	0.147	1.13269e-90	2.5473e-86		-1.41586	0.06	0.241	3.89191e-49	1.05903e-44		SmMSTRG.1303	-1.48437	-1.41586
SmMSTRG.13091	-1.59167	0.005	0.131	9.69519e-93	2.18035e-88		-1.83501	0.032	0.142	2.70257e-31	7.35396e-27		SmMSTRG.13091	-1.59167	-1.83501
SmMSTRG.13132	0.836127	0.197	0.03	3.45672e-25	7.77381e-21		1.42999	0.749	0.199	1.41614e-90	3.85346e-86		SmMSTRG.13132	0.836127	1.42999
SmMSTRG.13143	0.323283	0.155	0.055	3.51397e-11	7.90257e-07		0.467046	0.483	0.308	9.92104e-11	2.69961e-06		SmMSTRG.13143	0.323283	0.467046
SmMSTRG.13144	0.294227	0.182	0.077	4.22388e-10	9.49908e-06		0.416611	0.335	0.204	3.02213e-07	0.00822352		SmMSTRG.13144	0.294227	0.416611
SmMSTRG.13147	0.297126	0.361	0.182	5.24511e-14	1.17957e-09		0.552184	0.634	0.418	3.12149e-15	8.49388e-11		SmMSTRG.13147	0.297126	0.552184
SmMSTRG.13151	-1.93458	0.025	0.264	3.95472e-139	8.89377e-135		-1.80559	0.055	0.328	1.38015e-107	3.75552e-103		SmMSTRG.13151	-1.93458	-1.80559
SmMSTRG.13213	1.30093	0.296	0.021	7.66965e-49	1.72483e-44		1.34317	0.406	0.057	3.39584e-41	9.24042e-37		SmMSTRG.13213	1.30093	1.34317
SmMSTRG.13335	0.580373	0.288	0.09	6.25612e-24	1.40694e-19		0.619141	0.514	0.249	1.16087e-20	3.15884e-16		SmMSTRG.13335	0.580373	0.619141
SmMSTRG.13349	-0.40734	0.104	0.088	0.437979	1		-0.336637	0.181	0.214	0.0276719	1		SmMSTRG.13349	-0.40734	-0.336637
SmMSTRG.13512	0.790221	0.136	0.014	2.65536e-19	5.97165e-15		1.69004	0.518	0.047	3.85694e-65	1.04951e-60		SmMSTRG.13512	0.790221	1.69004
SmMSTRG.13655	-1.0645	0.014	0.108	5.71866e-45	1.28607e-40		-1.64464	0.024	0.266	4.66449e-145	1.26926e-140		SmMSTRG.13655	-1.0645	-1.64464
SmMSTRG.13683	-2.40523	0.14	0.66	2.43701e-264	5.4806e-260		-1.77906	0.127	0.438	9.51976e-81	2.59042e-76		SmMSTRG.13683	-2.40523	-1.77906
SmMSTRG.13717	0.572941	0.139	0.029	3.32197e-15	7.47078e-11		0.756177	0.339	0.097	3.57204e-22	9.71987e-18		SmMSTRG.13717	0.572941	0.756177
SmMSTRG.13759	-0.941671	0.113	0.203	1.7114e-14	3.84878e-10		-0.866762	0.218	0.343	6.46756e-14	1.75989e-09		SmMSTRG.13759	-0.941671	-0.866762
SmMSTRG.13790	0.369137	0.101	0.024	2.69882e-10	6.06937e-06		0.831721	0.273	0.075	6.73232e-18	1.83193e-13		SmMSTRG.13790	0.369137	0.831721
SmMSTRG.14077	0.85192	0.177	0.02	1.06703e-24	2.39965e-20		1.10278	0.329	0.065	3.47494e-27	9.45567e-23		SmMSTRG.14077	0.85192	1.10278
SmMSTRG.14148	0.782415	0.17	0.026	2.07315e-21	4.66231e-17		1.33172	0.695	0.229	1.04041e-71	2.83106e-67		SmMSTRG.14148	0.782415	1.33172
SmMSTRG.14163	-0.661054	0.072	0.111	6.92792e-05	1		-0.601728	0.158	0.221	2.85137e-05	0.775886		SmMSTRG.14163	-0.661054	-0.601728
SmMSTRG.14458	0.304188	0.121	0.033	7.49323e-11	1.68515e-06		0.707063	0.166	0.037	1.04893e-11	2.85424e-07		SmMSTRG.14458	0.304188	0.707063
SmMSTRG.14538	-1.43081	0.008	0.129	3.38593e-81	7.61462e-77		-2.10228	0.017	0.356	5.8758e-300	1.59886e-295		SmMSTRG.14538	-1.43081	-2.10228
SmMSTRG.14546	0.642668	0.122	0.015	2.81588e-16	6.33264e-12		0.979862	0.242	0.037	1.25937e-20	3.42687e-16		SmMSTRG.14546	0.642668	0.979862
SmMSTRG.14610	0.637906	0.148	0.023	3.53575e-18	7.95154e-14		0.315232	0.323	0.164	4.91327e-09	0.000133695		SmMSTRG.14610	0.637906	0.315232
SmMSTRG.14690	-0.416046	0.15	0.137	0.9921	1		-0.424946	0.137	0.149	0.196986	1		SmMSTRG.14690	-0.416046	-0.424946
SmMSTRG.14793	1.10732	0.257	0.024	6.09674e-39	1.3711e-34		1.88192	0.827	0.177	4.994e-132	1.35892e-127		SmMSTRG.14793	1.10732	1.88192
SmMSTRG.15015	0.825153	0.204	0.036	1.17787e-24	2.64891e-20		1.16046	0.659	0.201	2.67775e-59	7.28642e-55		SmMSTRG.15015	0.825153	1.16046
SmMSTRG.15016	0.424878	0.873	0.548	4.65218e-35	1.04623e-30		0.699065	0.814	0.47	2.665e-41	7.25174e-37		SmMSTRG.15016	0.424878	0.699065
SmMSTRG.15032	-1.04307	0.042	0.123	1.6788e-19	3.77545e-15		-0.749768	0.082	0.159	5.13585e-09	0.000139752		SmMSTRG.15032	-1.04307	-0.749768
SmMSTRG.15127	0.573712	0.104	0.015	3.5854e-13	8.0632e-09		1.05556	0.366	0.075	5.46617e-30	1.4874e-25		SmMSTRG.15127	0.573712	1.05556
SmMSTRG.15135	-1.54972	0.014	0.175	1.21391e-97	2.72996e-93		-1.5264	0.02	0.211	1.80959e-112	4.92408e-108		SmMSTRG.15135	-1.54972	-1.5264
SmMSTRG.15234	-0.584182	0.161	0.171	0.0643781	1		-0.372475	0.271	0.279	0.156624	1		SmMSTRG.15234	-0.584182	-0.372475
SmMSTRG.15389	-2.09794	0.017	0.296	5.08625e-194	1.14385e-189		-1.61402	0.053	0.299	8.91552e-91	2.426e-86		SmMSTRG.15389	-2.09794	-1.61402
SmMSTRG.15498	1.38294	0.328	0.026	2.29042e-55	5.15093e-51		2.26175	0.613	0.045	1.25302e-90	3.4096e-86		SmMSTRG.15498	1.38294	2.26175
SmMSTRG.15572	0.431839	0.121	0.03	1.31026e-11	2.94663e-07		0.816148	0.26	0.062	4.72269e-18	1.28509e-13		SmMSTRG.15572	0.431839	0.816148
SmMSTRG.15607	0.917948	0.155	0.011	1.34943e-23	3.03474e-19		1.30133	0.622	0.169	2.13382e-59	5.80633e-55		SmMSTRG.15607	0.917948	1.30133
SmMSTRG.1561	-1.16892	0.14	0.29	1.25803e-30	2.82918e-26		-1.21896	0.002	0.127	5.55108e-170	1.51051e-165		SmMSTRG.1561	-1.16892	-1.21896
SmMSTRG.15619	0.344288	0.106	0.038	6.51664e-08	0.00146553		0.482297	0.303	0.127	1.35178e-12	3.67833e-08		SmMSTRG.15619	0.344288	0.482297
SmMSTRG.15670	1.05375	0.396	0.07	4.31069e-55	9.6943e-51		1.21303	0.774	0.358	1.84906e-77	5.03147e-73		SmMSTRG.15670	1.05375	1.21303
SmMSTRG.15777	1.35458	0.357	0.038	1.83407e-57	4.12463e-53		2.04812	0.96	0.366	6.56624e-193	1.78674e-188		SmMSTRG.15777	1.35458	2.04812
SmMSTRG.15845	0.814947	0.234	0.046	4.06106e-27	9.13291e-23		1.05526	0.686	0.241	9.86894e-58	2.68544e-53		SmMSTRG.15845	0.814947	1.05526
SmMSTRG.15846	0.848296	0.187	0.021	1.25093e-25	2.81322e-21		1.93291	0.774	0.139	1.37739e-119	3.74801e-115		SmMSTRG.15846	0.848296	1.93291
SmMSTRG.15848	1.51384	0.561	0.071	3.19079e-100	7.17577e-96		1.44198	0.843	0.306	5.60527e-111	1.52525e-106		SmMSTRG.15848	1.51384	1.44198
SmMSTRG.15917	0.603951	0.116	0.015	4.25769e-15	9.57512e-11		0.959784	0.234	0.042	6.08533e-19	1.65588e-14		SmMSTRG.15917	0.603951	0.959784
SmMSTRG.15974	0.596196	0.288	0.077	3.71879e-27	8.36319e-23		0.753113	0.53	0.206	1.56924e-30	4.27005e-26		SmMSTRG.15974	0.596196	0.753113
SmMSTRG.16014	0.296919	0.145	0.046	1.68829e-11	3.79679e-07		0.402047	0.267	0.102	7.81256e-12	2.12587e-07		SmMSTRG.16014	0.296919	0.402047
SmMSTRG.16108	-0.56179	0.211	0.211	0.0863937	1		-0.758749	0.148	0.201	0.000194857	1		SmMSTRG.16108	-0.56179	-0.758749
SmMSTRG.16186	-0.96962	0.056	0.129	3.16121e-14	7.10925e-10		-0.660284	0.08	0.124	0.000460001	1		SmMSTRG.16186	-0.96962	-0.660284
SmMSTRG.16244	-1.01402	0.018	0.109	1.34815e-38	3.03185e-34		-1.22722	0.04	0.179	2.16354e-40	5.88722e-36		SmMSTRG.16244	-1.01402	-1.22722
SmMSTRG.16245	-0.859214	0.09	0.15	2.10654e-08	0.000473739		-0.608192	0.162	0.226	5.38746e-05	1		SmMSTRG.16245	-0.859214	-0.608192
SmMSTRG.163	-2.16449	0.022	0.334	9.80361e-213	2.20473e-208		-2.18329	0.042	0.398	1.69756e-200	4.61922e-196		SmMSTRG.163	-2.16449	-2.18329
SmMSTRG.16317	-0.53863	0.098	0.108	0.169845	1		-0.334143	0.19	0.204	0.201638	1		SmMSTRG.16317	-0.53863	-0.334143
SmMSTRG.16363	0.623742	0.12	0.018	3.20967e-15	7.21823e-11		1.33766	0.376	0.05	1.54837e-37	4.21327e-33		SmMSTRG.16363	0.623742	1.33766
SmMSTRG.164	-2.67718	0.051	0.607	0	0		-2.21005	0.018	0.368	0	0		SmMSTRG.164	-2.67718	-2.21005
SmMSTRG.16482	-1.5846	0.007	0.176	1.43734e-126	3.23243e-122		-2.21005	0.018	0.368	0	0		SmMSTRG.16482	-1.5846	-2.21005
SmMSTRG.16681	-1.16661	0.022	0.124	1.27767e-41	2.87335e-37		-0.968832	0.036	0.157	3.33386e-33	9.07177e-29		SmMSTRG.16681	-1.16661	-0.968832
SmMSTRG.16806	-1.34667	0.008	0.121	1.42554e-73	3.2059e-69		-2.45041	0.026	0.4	3.61003e-287	9.82325e-283		SmMSTRG.16806	-1.34667	-2.45041
SmMSTRG.16896	0.702434	0.149	0.021	4.17599e-19	9.39138e-15		1.32534	0.569	0.127	7.99785e-58	2.1763e-53		SmMSTRG.16896	0.702434	1.32534
SmMSTRG.16979	1.12534	0.389	0.061	7.73087e-56	1.73859e-51		1.37912	0.643	0.182	1.65253e-66	4.4967e-62		SmMSTRG.16979	1.12534	1.37912
SmMSTRG.16990	-1.10352	0.049	0.14	1.40567e-21	3.16121e-17		-0.387736	0.093	0.124	0.0169368	1		SmMSTRG.16990	-1.10352	-0.387736
SmMSTRG.17170	0.785557	0.136	0.015	7.21578e-19	1.62276e-14		1.3386	0.672	0.192	3.52148e-70	9.58231e-66		SmMSTRG.17170	0.785557	1.3386
SmMSTRG.17345	0.646143	0.186	0.035	2.72517e-21	6.12862e-17		1.25964	0.703	0.234	1.28232e-70	3.48933e-66		SmMSTRG.17345	0.646143	1.25964
SmMSTRG.17439	0.542503	0.116	0.018	2.4593e-14	5.53073e-10		0.51145	0.2	0.047	2.85993e-13	7.78216e-09		SmMSTRG.17439	0.542503	0.51145
SmMSTRG.17520	-1.31223	0.005	0.114	2.17485e-78	4.89102e-74		-1.48784	0.012	0.192	8.53168e-136	2.32156e-131		SmMSTRG.17520	-1.31223	-1.48784
SmMSTRG.17540	-1.37136	0.015	0.131	2.19871e-58	4.94467e-54		-0.798943	0.047	0.132	4.55607e-15	1.23975e-10		SmMSTRG.17540	-1.37136	-0.798943
SmMSTRG.17579	0.742778	0.155	0.021	4.12646e-20	9.28e-16		1.19147	0.538	0.124	8.94666e-51	2.43448e-46		SmMSTRG.17579	0.742778	1.19147
SmMSTRG.17787	0.617515	0.845	0.457	3.62903e-48	8.16132e-44		0.872173	0.662	0.353	4.05037e-32	1.10215e-27		SmMSTRG.17787	0.617515	0.872173
SmMSTRG.17863	0.541218	0.318	0.1	6.00722e-26	1.35096e-21		0.617107	0.852	0.562	5.2696e-46	1.43391e-41		SmMSTRG.17863	0.541218	0.617107
SmMSTRG.17952	0.58114	0.119	0.018	9.02403e-15	2.02941e-10		1.37791	0.686	0.179	2.83526e-75	7.71503e-71		SmMSTRG.17952	0.58114	1.37791
SmMSTRG.17975	0.8147	0.172	0.021	4.50953e-23	1.01415e-18		1.55635	0.648	0.149	3.92442e-76	1.06787e-71		SmMSTRG.17975	0.8147	1.55635
SmMSTRG.18032	0.690721	0.146	0.021	1.14352e-18	2.57165e-14		1.00084	0.366	0.097	1.10794e-26	3.0148e-22		SmMSTRG.18032	0.690721	1.00084
SmMSTRG.18241	-1.76906	0.018	0.229	1.03601e-132	2.32989e-128		-2.7204	0.039	0.585	0	0		SmMSTRG.18241	-1.76906	-2.7204
SmMSTRG.18267	1.41905	0.805	0.182	1.3538e-152	3.04457e-148		1.72832	0.978	0.54	1.91956e-201	5.22331e-197		SmMSTRG.18267	1.41905	1.72832
SmMSTRG.18279	1.56709	0.921	0.24	5.17928e-210	1.16477e-205		1.67963	0.993	0.687	2.22889e-213	6.06502e-209		SmMSTRG.18279	1.56709	1.67963
SmMSTRG.18429	0.953045	0.376	0.082	4.28177e-45	9.62927e-41		1.36016	0.986	0.612	5.04841e-156	1.37372e-151		SmMSTRG.18429	0.953045	1.36016
SmMSTRG.18457	0.453127	0.125	0.03	1.53054e-12	3.44202e-08		0.837025	0.25	0.052	1.09363e-18	2.97588e-14		SmMSTRG.18457	0.453127	0.837025
SmMSTRG.18541	-1.31044	0.015	0.126	2.05437e-57	4.62008e-53		-0.831059	0.036	0.122	4.26137e-18	1.15956e-13		SmMSTRG.18541	-1.31044	-0.831059
SmMSTRG.18573	0.42044	0.103	0.021	2.72731e-11	6.13346e-07		1.03831	0.491	0.114	1.55823e-41	4.24009e-37		SmMSTRG.18573	0.42044	1.03831
SmMSTRG.1870	-0.649825	0.111	0.144	0.00141078	1		-0.257219	0.477	0.505	0.00293116	1		SmMSTRG.1870	-0.649825	-0.257219
SmMSTRG.18792	-0.678828	0.126	0.15	0.010838	1		-0.476164	0.224	0.259	0.00488025	1		SmMSTRG.18792	-0.678828	-0.476164
SmMSTRG.18965	-1.4147	0.007	0.138	3.4735e-94	7.81156e-90		-1.51212	0.023	0.261	2.04605e-144	5.5675e-140		SmMSTRG.18965	-1.4147	-1.51212
SmMSTRG.19280	0.438859	0.117	0.024	1.24527e-12	2.80048e-08		0.548982	0.136	0.03	1.14388e-09	3.11261e-05		SmMSTRG.19280	0.438859	0.548982
SmMSTRG.19419	-1.17543	0.058	0.162	7.91619e-25	1.78027e-20		-1.16417	0.07	0.229	1.68931e-34	4.59679e-30		SmMSTRG.19419	-1.17543	-1.16417
SmMSTRG.19445	1.7301	0.782	0.127	5.70548e-172	1.28311e-167		1.9487	0.794	0.164	8.19457e-125	2.22983e-120		SmMSTRG.19445	1.7301	1.9487
SmMSTRG.19511	0.666624	0.106	0.008	6.26482e-16	1.4089e-11		1.27398	0.719	0.244	6.71017e-73	1.82591e-68		SmMSTRG.19511	0.666624	1.27398
SmMSTRG.19574	-1.1121	0.012	0.109	7.46082e-52	1.67786e-47		-1.16339	0.017	0.137	5.32041e-55	1.44774e-50		SmMSTRG.19574	-1.1121	-1.16339
SmMSTRG.19618	0.441838	0.115	0.027	1.45902e-11	3.28118e-07		0.251527	0.205	0.1	2.00725e-06	0.0546192		SmMSTRG.19618	0.441838	0.251527
SmMSTRG.19633	0.422364	0.133	0.041	7.53086e-11	1.69362e-06		1.72225	0.673	0.139	1.36534e-82	3.71522e-78		SmMSTRG.19633	0.422364	1.72225
SmMSTRG.19802	0.656313	0.134	0.018	3.2691e-17	7.35188e-13		1.25614	0.601	0.164	2.47733e-56	6.74106e-52		SmMSTRG.19802	0.656313	1.25614
SmMSTRG.19889	-1.74801	0.001	0.153	2.99982e-137	6.74629e-133		-1.83911	0.007	0.199	3.7945e-194	1.03252e-189		SmMSTRG.19889	-1.74801	-1.83911
SmMSTRG.19928	0.407736	0.148	0.044	1.54848e-12	3.48237e-08		0.381129	0.206	0.092	1.09592e-07	0.00298211		SmMSTRG.19928	0.407736	0.381129
SmMSTRG.19980	-1.35556	0.004	0.126	1.22479e-96	2.75444e-92		-1.23944	0.011	0.164	1.68095e-107	4.57404e-103		SmMSTRG.19980	-1.35556	-1.23944
SmMSTRG.20195	1.11015	0.3	0.035	3.36661e-44	7.57117e-40		1.49887	0.555	0.1	5.40349e-62	1.47034e-57		SmMSTRG.20195	1.11015	1.49887
SmMSTRG.20196	0.475556	0.308	0.106	9.11076e-23	2.04892e-18		0.402638	0.373	0.179	8.69209e-13	2.36521e-08		SmMSTRG.20196	0.475556	0.402638
SmMSTRG.2028	0.680477	0.194	0.035	9.54063e-23	2.14559e-18		1.39021	0.679	0.192	2.52414e-73	6.86843e-69		SmMSTRG.2028	0.680477	1.39021
SmMSTRG.20282	0.405189	0.104	0.027	6.03666e-10	1.35758e-05		1.23503	0.618	0.187	1.72846e-56	4.70331e-52		SmMSTRG.20282	0.405189	1.23503
SmMSTRG.20374	-1.86831	0.015	0.228	8.80342e-142	1.9798e-137		-1.19443	0.034	0.167	1.91964e-41	5.22354e-37		SmMSTRG.20374	-1.86831	-1.19443
SmMSTRG.20456	-1.25651	0.035	0.159	1.68758e-43	3.79521e-39		-0.914798	0.038	0.129	6.59794e-20	1.79536e-15		SmMSTRG.20456	-1.25651	-0.914798
SmMSTRG.20672	1.26459	0.635	0.123	1.67806e-101	3.77378e-97		1.70621	0.896	0.338	8.40823e-146	2.28796e-141		SmMSTRG.20672	1.26459	1.70621
SmMSTRG.20788	0.525117	0.172	0.041	2.84375e-17	6.39532e-13		0.587152	0.529	0.249	5.09764e-22	1.38712e-17		SmMSTRG.20788	0.525117	0.587152
SmMSTRG.20935	0.810346	0.21	0.035	5.30762e-26	1.19363e-21		1.18047	0.635	0.209	1.20426e-55	3.2769e-51		SmMSTRG.20935	0.810346	1.18047
SmMSTRG.20955	1.2854	0.62	0.123	5.04873e-98	1.13541e-93		1.56683	0.859	0.393	1.14664e-109	3.12013e-105		SmMSTRG.20955	1.2854	1.56683
SmMSTRG.20956	1.55192	0.904	0.256	9.26465e-192	2.08353e-187		1.60062	0.851	0.356	5.83776e-108	1.58851e-103		SmMSTRG.20956	1.55192	1.60062
SmMSTRG.21073	0.305373	0.129	0.046	2.38823e-09	5.37089e-05		0.354637	0.35	0.182	1.19561e-09	3.25337e-05		SmMSTRG.21073	0.305373	0.354637
SmMSTRG.2115	-1.15139	0.007	0.102	1.2917e-58	2.90491e-54		-1.69622	0.013	0.254	1.50179e-204	4.08653e-200		SmMSTRG.2115	-1.15139	-1.69622
SmMSTRG.21175	-1.29349	0.006	0.112	3.79415e-75	8.53267e-71		-1.30586	0.005	0.182	9.74786e-197	2.65249e-192		SmMSTRG.21175	-1.29349	-1.30586
SmMSTRG.21224	0.713963	0.143	0.021	4.07345e-18	9.16079e-14		1.39699	0.582	0.112	2.61723e-62	7.12175e-58		SmMSTRG.21224	0.713963	1.39699
SmMSTRG.21385	-1.36695	0.024	0.153	9.08596e-57	2.04334e-52		-1.53439	0.043	0.256	1.59848e-80	4.34963e-76		SmMSTRG.21385	-1.36695	-1.53439
SmMSTRG.21642	-1.05042	0.02	0.112	3.35114e-36	7.53638e-32		-0.836823	0.017	0.107	6.67399e-35	1.81606e-30		SmMSTRG.21642	-1.05042	-0.836823
SmMSTRG.21766	-1.48842	0.005	0.138	3.41336e-103	7.67631e-99		-1.27576	0.015	0.147	5.77022e-73	1.57013e-68		SmMSTRG.21766	-1.48842	-1.27576
SmMSTRG.21795	-1.19005	0.007	0.105	5.55901e-62	1.25017e-57		-1.65517	0.017	0.231	2.22506e-150	6.0546e-146		SmMSTRG.21795	-1.19005	-1.65517
SmMSTRG.22015	-0.401935	0.15	0.134	0.757507	1		-0.52775	0.44	0.495	8.40067e-08	0.00228591		SmMSTRG.22015	-0.401935	-0.52775
SmMSTRG.22017	-0.444237	0.128	0.124	0.645537	1		-0.471514	0.4	0.453	3.10083e-06	0.0843767		SmMSTRG.22017	-0.444237	-0.471514
SmMSTRG.22048	0.584901	0.104	0.011	1.73825e-14	3.90915e-10		0.74329	0.191	0.037	2.70993e-14	7.37399e-10		SmMSTRG.22048	0.584901	0.74329
SmMSTRG.22251	0.988001	0.167	0.015	9.90754e-25	2.22811e-20		1.38404	0.675	0.199	1.19153e-70	3.24227e-66		SmMSTRG.22251	0.988001	1.38404
SmMSTRG.2226	-1.50043	0.009	0.147	1.62653e-91	3.6579e-87		-1.92919	0.013	0.316	2.82333e-292	7.68256e-288		SmMSTRG.2226	-1.50043	-1.92919
SmMSTRG.22350	0.863125	0.173	0.021	1.76651e-23	3.9727e-19		1.6692	0.719	0.129	2.32622e-98	6.32987e-94		SmMSTRG.22350	0.863125	1.6692
SmMSTRG.22464	0.920778	0.193	0.02	2.71733e-27	6.11099e-23		1.32828	0.622	0.174	2.64715e-60	7.20315e-56		SmMSTRG.22464	0.920778	1.32828
SmMSTRG.22485	0.706597	0.112	0.008	6.60037e-17	1.48436e-12		1.54723	0.6	0.1	8.78815e-72	2.39134e-67		SmMSTRG.22485	0.706597	1.54723
SmMSTRG.22499	0.347772	0.309	0.12	8.05126e-19	1.81065e-14		0.260304	0.409	0.216	6.58136e-11	1.79085e-06		SmMSTRG.22499	0.347772	0.260304
SmMSTRG.2252	1.05331	0.286	0.039	1.70274e-40	3.82929e-36		1.60589	0.874	0.296	4.04786e-134	1.10146e-129		SmMSTRG.2252	1.05331	1.60589
SmMSTRG.22526	0.863044	0.24	0.042	4.5885e-29	1.03191e-24		1.49631	0.335	0.047	8.5276e-32	2.32045e-27		SmMSTRG.22526	0.863044	1.49631
SmMSTRG.22641	-1.36388	0.016	0.144	7.33723e-67	1.65007e-62		-1.28878	0.027	0.204	2.71816e-79	7.39638e-75		SmMSTRG.22641	-1.36388	-1.28878
SmMSTRG.22688	0.562711	0.158	0.038	6.84262e-16	1.53884e-11		1.02323	0.303	0.045	3.79223e-27	1.0319e-22		SmMSTRG.22688	0.562711	1.02323
SmMSTRG.22759	-2.58275	0.028	0.48	0	0		-3.07014	0.034	0.619	0	0		SmMSTRG.22759	-2.58275	-3.07014
SmMSTRG.22828	-0.761513	0.104	0.168	9.86548e-09	0.000221865		-0.549679	0.117	0.157	0.00530801	1		SmMSTRG.22828	-0.761513	-0.549679
SmMSTRG.22903	0.987089	0.417	0.079	1.29569e-54	2.91388e-50		0.912984	0.401	0.122	2.30685e-26	6.27718e-22		SmMSTRG.22903	0.987089	0.912984
SmMSTRG.23015	-0.714404	0.098	0.134	0.000534396	1		-0.464483	0.1	0.137	0.00532646	1		SmMSTRG.23015	-0.714404	-0.464483
SmMSTRG.23078	-1.15219	0.009	0.102	6.11023e-54	1.37413e-49		-1.20664	0.017	0.169	1.46733e-84	3.99275e-80		SmMSTRG.23078	-1.15219	-1.20664
SmMSTRG.23128	0.683784	0.145	0.02	7.42199e-19	1.66913e-14		0.902964	0.269	0.045	3.82248e-22	1.04014e-17		SmMSTRG.23128	0.683784	0.902964
SmMSTRG.23139	-1.10637	0.015	0.109	3.79426e-43	8.53291e-39		-0.922981	0.021	0.124	1.98107e-37	5.39068e-33		SmMSTRG.23139	-1.10637	-0.922981
SmMSTRG.23183	0.683587	0.137	0.018	5.63365e-18	1.26695e-13		0.814046	0.202	0.04	2.8056e-15	7.63432e-11		SmMSTRG.23183	0.683587	0.814046
SmMSTRG.23280	-1.61992	0.001	0.149	7.05186e-133	1.58589e-128		-1.96612	0.032	0.328	9.58189e-176	2.60733e-171		SmMSTRG.23280	-1.61992	-1.96612
SmMSTRG.23294	1.17504	0.256	0.024	2.89245e-39	6.50484e-35		1.45659	0.724	0.189	3.47163e-86	9.44667e-82		SmMSTRG.23294	1.17504	1.45659
SmMSTRG.23317	-1.57927	0.001	0.117	7.57681e-104	1.70395e-99		-1.20236	0.009	0.107	4.22611e-60	1.14997e-55		SmMSTRG.23317	-1.57927	-1.20236
SmMSTRG.23319	-1.23089	0.001	0.109	4.69206e-98	1.0552e-93		-1.99876	0.009	0.289	4.62833e-295	1.25942e-290		SmMSTRG.23319	-1.23089	-1.99876
SmMSTRG.23320	-2.30679	0.002	0.32	1.60106e-300	3.60062e-296		-4.28362	0.029	0.866	0	0		SmMSTRG.23320	-2.30679	-4.28362
SmMSTRG.23440	0.643578	0.171	0.032	1.07511e-19	2.41781e-15		0.511088	0.382	0.169	5.30742e-15	1.4442e-10		SmMSTRG.23440	0.643578	0.511088
SmMSTRG.23450	-1.39396	0.004	0.123	2.26189e-90	5.08676e-86		-1.16486	0.015	0.137	8.29581e-64	2.25737e-59		SmMSTRG.23450	-1.39396	-1.16486
SmMSTRG.2360	0.549916	0.131	0.024	6.85532e-15	1.54169e-10		0.900893	0.296	0.077	2.69974e-20	7.34628e-16		SmMSTRG.2360	0.549916	0.900893
SmMSTRG.23662	-0.873892	0.074	0.138	4.8239e-10	1.08485e-05		-0.572721	0.094	0.152	2.072e-05	0.563811		SmMSTRG.23662	-0.873892	-0.572721
SmMSTRG.2380	0.378983	0.139	0.039	3.60472e-12	8.10666e-08		0.419736	0.193	0.075	1.20453e-08	0.000327766		SmMSTRG.2380	0.378983	0.419736
SmMSTRG.2506	-0.743989	0.365	0.413	8.8415e-13	1.98836e-08		-0.688577	0.45	0.54	1.16683e-13	3.17506e-09		SmMSTRG.2506	-0.743989	-0.688577
SmMSTRG.2555	-1.20772	0.059	0.175	4.25424e-29	9.56735e-25		-1.56068	0.122	0.398	1.74426e-68	4.74631e-64		SmMSTRG.2555	-1.20772	-1.56068
SmMSTRG.2570	-1.01162	0.122	0.222	3.44172e-16	7.74007e-12		-1.46639	0.472	0.786	3.59214e-97	9.77458e-93		SmMSTRG.2570	-1.01162	-1.46639
SmMSTRG.2626	0.64084	0.171	0.038	3.59667e-18	8.08855e-14		1.36262	0.545	0.112	3.57071e-55	9.71627e-51		SmMSTRG.2626	0.64084	1.36262
SmMSTRG.2685	-1.03237	0.029	0.109	1.13507e-23	2.55267e-19		-0.768912	0.033	0.114	7.32304e-18	1.99267e-13		SmMSTRG.2685	-1.03237	-0.768912
SmMSTRG.2780	-0.335188	0.114	0.097	0.427595	1		-0.516889	0.233	0.281	0.000374514	1		SmMSTRG.2780	-0.335188	-0.516889
SmMSTRG.2815	1.11569	0.462	0.088	6.1028e-65	1.37246e-60		1.60222	0.881	0.308	8.34504e-135	2.27077e-130		SmMSTRG.2815	1.11569	1.60222
SmMSTRG.2844	0.891827	0.191	0.03	2.79747e-24	6.29124e-20		1.47125	0.776	0.239	5.0979e-96	1.38719e-91		SmMSTRG.2844	0.891827	1.47125
SmMSTRG.2885	0.921466	0.252	0.044	1.28659e-31	2.8934e-27		1.27964	0.835	0.323	1.0922e-98	2.97198e-94		SmMSTRG.2885	0.921466	1.27964
SmMSTRG.2911	0.601869	0.114	0.014	3.06523e-15	6.8934e-11		1.49593	0.615	0.142	1.70729e-68	4.6457e-64		SmMSTRG.2911	0.601869	1.49593
SmMSTRG.2976	-0.838587	0.108	0.152	3.52078e-05	0.791787		-0.828942	0.187	0.313	2.35255e-14	6.40152e-10		SmMSTRG.2976	-0.838587	-0.828942
SmMSTRG.3053	0.483437	0.125	0.026	1.33394e-13	2.9999e-09		1.06187	0.577	0.182	1.7065e-46	4.64355e-42		SmMSTRG.3053	0.483437	1.06187
SmMSTRG.3105	-1.04586	0.06	0.143	9.43499e-17	2.12184e-12		-1.11732	0.106	0.264	2.81155e-26	7.65051e-22		SmMSTRG.3105	-1.04586	-1.11732
SmMSTRG.3175	0.736183	0.168	0.029	3.99141e-20	8.97629e-16		1.49304	0.639	0.137	3.04242e-73	8.27873e-69		SmMSTRG.3175	0.736183	1.49304
SmMSTRG.3261	0.783	0.164	0.027	5.04488e-20	1.13454e-15		1.20268	0.514	0.142	1.22126e-42	3.32317e-38		SmMSTRG.3261	0.783	1.20268
SmMSTRG.3265	0.675793	0.158	0.026	3.9826e-19	8.95647e-15		0.875277	0.569	0.224	1.9078e-35	5.19132e-31		SmMSTRG.3265	0.675793	0.875277
SmMSTRG.3322	-1.52835	0.022	0.171	2.10227e-73	4.7278e-69		-1.04126	0.026	0.157	1.54527e-47	4.20484e-43		SmMSTRG.3322	-1.52835	-1.04126
SmMSTRG.350	-1.26523	0.007	0.102	3.40675e-61	7.66143e-57		-0.371197	0.132	0.122	0.934463	1		SmMSTRG.350	-1.26523	-0.371197
SmMSTRG.3517	0.941019	0.366	0.07	5.14947e-46	1.15806e-41		0.964148	0.48	0.154	3.75561e-33	1.02194e-28		SmMSTRG.3517	0.941019	0.964148
SmMSTRG.3518	-0.493269	0.185	0.173	0.515814	1		-0.26568	0.452	0.425	0.159915	1		SmMSTRG.3518	-0.493269	-0.26568
SmMSTRG.3546	0.327158	0.326	0.131	3.07386e-19	6.91281e-15		0.572024	0.48	0.254	1.16299e-15	3.16461e-11		SmMSTRG.3546	0.327158	0.572024
SmMSTRG.3569	0.546231	0.158	0.039	2.78678e-15	6.26719e-11		0.551331	0.483	0.256	8.56187e-16	2.32977e-11		SmMSTRG.3569	0.546231	0.551331
SmMSTRG.3731	0.565263	0.102	0.009	1.08946e-14	2.45009e-10		1.43849	0.258	0.012	6.29667e-28	1.71339e-23		SmMSTRG.3731	0.565263	1.43849
SmMSTRG.3781	0.288065	0.139	0.049	4.42845e-10	9.95914e-06		0.39048	0.314	0.149	1.33771e-10	3.64006e-06		SmMSTRG.3781	0.288065	0.39048
SmMSTRG.3788	-1.56177	0.001	0.141	1.04828e-128	2.35748e-124		-2.46706	0.007	0.408	0	0		SmMSTRG.3788	-1.56177	-2.46706
SmMSTRG.3804	0.304707	0.104	0.033	1.47399e-08	0.000331485		0.424886	0.186	0.057	3.68083e-10	1.00159e-05		SmMSTRG.3804	0.304707	0.424886
SmMSTRG.3829	0.608712	0.109	0.014	1.48581e-14	3.34144e-10		1.16345	0.51	0.112	9.39831e-47	2.55737e-42		SmMSTRG.3829	0.608712	1.16345
SmMSTRG.3841	0.731459	0.116	0.009	3.29686e-17	7.41432e-13		1.62141	0.328	0.01	4.75135e-39	1.29289e-34		SmMSTRG.3841	0.731459	1.62141
SmMSTRG.3934	0.521435	0.201	0.058	1.31989e-17	2.96831e-13		0.975362	0.563	0.211	7.80998e-39	2.12517e-34		SmMSTRG.3934	0.521435	0.975362
SmMSTRG.3940	1.09226	0.299	0.036	2.45717e-43	5.52593e-39		2.1621	0.81	0.129	5.79869e-138	1.57788e-133		SmMSTRG.3940	1.09226	2.1621
SmMSTRG.3955	-1.77827	0.004	0.205	1.3477e-173	3.03083e-169		-1.83071	0.043	0.338	9.76558e-144	2.65731e-139		SmMSTRG.3955	-1.77827	-1.83071
SmMSTRG.3997	0.318562	0.105	0.029	1.44195e-09	3.24281e-05		0.498794	0.129	0.035	3.99174e-08	0.00108619		SmMSTRG.3997	0.318562	0.498794
SmMSTRG.4084	1.65901	0.379	0.018	1.62605e-71	3.65682e-67		2.30478	0.935	0.284	3.84109e-186	1.0452e-181		SmMSTRG.4084	1.65901	2.30478
SmMSTRG.4324	-1.1509	0.24	0.402	1.59834e-34	3.59451e-30		-0.559441	0.366	0.443	6.68922e-08	0.0018202		SmMSTRG.4324	-1.1509	-0.559441
SmMSTRG.4416	0.3709	0.138	0.042	2.54987e-11	5.7344e-07		0.593325	0.332	0.122	2.70027e-16	7.34771e-12		SmMSTRG.4416	0.3709	0.593325
SmMSTRG.4448	-1.65066	0.03	0.205	3.3925e-81	7.62939e-77		-1.55632	0.052	0.289	7.06137e-86	1.92147e-81		SmMSTRG.4448	-1.65066	-1.55632
SmMSTRG.4583	0.676325	0.125	0.018	7.28578e-16	1.6385e-11		1.27543	0.678	0.204	7.25112e-67	1.9731e-62		SmMSTRG.4583	0.676325	1.27543
SmMSTRG.4654	-1.30313	0.01	0.123	3.83822e-69	8.63177e-65		-1.48778	0.015	0.192	8.04162e-119	2.18821e-114		SmMSTRG.4654	-1.30313	-1.48778
SmMSTRG.4659	-1.25387	0.015	0.123	4.9837e-54	1.12078e-49		-1.26878	0.029	0.169	4.27264e-50	1.16263e-45		SmMSTRG.4659	-1.25387	-1.26878
SmMSTRG.4865	-1.28479	0.01	0.117	3.22634e-63	7.25572e-59		-0.951903	0.027	0.102	2.31823e-18	6.30813e-14		SmMSTRG.4865	-1.28479	-0.951903
SmMSTRG.4899	-1.66923	0.013	0.159	3.8254e-87	8.60295e-83		-1.57993	0.049	0.204	1.13241e-42	3.08139e-38		SmMSTRG.4899	-1.66923	-1.57993
SmMSTRG.5093	-1.45838	0.006	0.138	3.15231e-96	7.08922e-92		-1.91351	0.014	0.303	4.44216e-265	1.20876e-260		SmMSTRG.5093	-1.45838	-1.91351
SmMSTRG.5098	0.478615	0.165	0.044	4.62372e-15	1.03983e-10		0.496288	0.261	0.107	8.44865e-11	2.29896e-06		SmMSTRG.5098	0.478615	0.496288
SmMSTRG.5133	0.467347	0.103	0.023	6.09986e-11	1.3718e-06		0.586047	0.187	0.057	1.1902e-10	3.23865e-06		SmMSTRG.5133	0.467347	0.586047
SmMSTRG.5145	-1.10679	0.293	0.428	5.59726e-29	1.25877e-24		-1.13274	0.263	0.463	1.55552e-29	4.23273e-25		SmMSTRG.5145	-1.10679	-1.13274
SmMSTRG.5169	-0.896445	0.197	0.293	1.15942e-14	2.60743e-10		-0.961648	0.959	0.933	5.92983e-64	1.61357e-59		SmMSTRG.5169	-0.896445	-0.961648
SmMSTRG.5182	-1.44487	0.19	0.434	2.50716e-66	5.63835e-62		-2.06068	0.612	0.93	1.92047e-168	5.22578e-164		SmMSTRG.5182	-1.44487	-2.06068
SmMSTRG.5198	-1.26803	0.021	0.138	2.01591e-51	4.53359e-47		-1.41982	0.198	0.527	1.81696e-75	4.94412e-71		SmMSTRG.5198	-1.26803	-1.41982
SmMSTRG.5264	0.541107	0.103	0.014	2.15913e-13	4.85567e-09		0.876309	0.262	0.052	4.99421e-20	1.35897e-15		SmMSTRG.5264	0.541107	0.876309
SmMSTRG.5271	0.875406	0.242	0.035	5.03525e-32	1.13238e-27		1.48443	0.711	0.182	2.24188e-86	6.10038e-82		SmMSTRG.5271	0.875406	1.48443
SmMSTRG.5338	0.849171	0.28	0.052	7.34101e-34	1.65092e-29		1.5562	0.841	0.276	2.76398e-119	7.52107e-115		SmMSTRG.5338	0.849171	1.5562
SmMSTRG.5388	0.666758	0.193	0.039	1.53822e-21	3.4593e-17		1.45526	0.563	0.112	1.06303e-60	2.8926e-56		SmMSTRG.5388	0.666758	1.45526
SmMSTRG.5390	0.346329	0.114	0.026	6.35976e-12	1.43025e-07		0.834389	0.296	0.075	1.70961e-20	4.65203e-16		SmMSTRG.5390	0.346329	0.834389
SmMSTRG.5639	0.667362	0.11	0.012	4.43985e-15	9.98477e-11		1.30287	0.454	0.085	4.48598e-44	1.22068e-39		SmMSTRG.5639	0.667362	1.30287
SmMSTRG.5669	1.10789	0.24	0.018	3.08391e-37	6.93542e-33		1.3184	0.652	0.177	5.96859e-67	1.62411e-62		SmMSTRG.5669	1.10789	1.3184
SmMSTRG.5850	-1.39839	0.006	0.129	4.71866e-87	1.06118e-82		-1.0643	0.024	0.134	3.15841e-39	8.59434e-35		SmMSTRG.5850	-1.39839	-1.0643
SmMSTRG.5881	-1.34927	0.006	0.129	6.02817e-87	1.35568e-82		-1.35974	0.012	0.179	1.66854e-121	4.54026e-117		SmMSTRG.5881	-1.34927	-1.35974
SmMSTRG.5998	0.960099	0.361	0.073	8.00506e-45	1.80026e-40		1.56943	0.739	0.224	2.38819e-91	6.49849e-87		SmMSTRG.5998	0.960099	1.56943
SmMSTRG.6049	-1.5701	0.008	0.147	2.66818e-97	6.00047e-93		-1.18029	0.012	0.144	1.92031e-83	5.22537e-79		SmMSTRG.6049	-1.5701	-1.18029
SmMSTRG.6262	1.3565	0.316	0.024	6.48273e-53	1.4579e-48		2.29247	0.655	0.037	1.23229e-103	3.35317e-99		SmMSTRG.6262	1.3565	2.29247
SmMSTRG.635	0.832954	0.146	0.012	1.89065e-21	4.25189e-17		1.14145	0.436	0.119	3.28661e-34	8.94319e-30		SmMSTRG.635	0.832954	1.14145
SmMSTRG.6422	-1.68965	0.077	0.331	2.64964e-95	5.95877e-91		-1.8533	0.159	0.54	2.97476e-111	8.09463e-107		SmMSTRG.6422	-1.68965	-1.8533
SmMSTRG.6486	1.66907	0.423	0.021	1.40597e-81	3.16188e-77		1.68635	0.441	0.037	1.11916e-52	3.04535e-48		SmMSTRG.6486	1.66907	1.68635
SmMSTRG.6508	0.452842	0.111	0.027	5.6868e-11	1.27891e-06		1.09376	0.695	0.224	5.36638e-64	1.46025e-59		SmMSTRG.6508	0.452842	1.09376
SmMSTRG.6525	-2.3709	0.007	0.328	4.12039e-277	9.26635e-273		-3.35158	0.016	0.662	0	0		SmMSTRG.6525	-2.3709	-3.35158
SmMSTRG.6525	-2.3709	0.007	0.328	4.12039e-277	9.26635e-273		-3.35158	0.016	0.662	0	0		SmMSTRG.6525	-2.3709	-3.35158
SmMSTRG.6703	0.725887	0.12	0.009	7.01199e-18	1.57693e-13		1.169	0.321	0.05	1.93463e-29	5.26433e-25		SmMSTRG.6703	0.725887	1.169
SmMSTRG.7033	-1.68081	0.009	0.182	8.45662e-125	1.90181e-120		-0.813594	0.046	0.152	3.70312e-22	1.00766e-17		SmMSTRG.7033	-1.68081	-0.813594
SmMSTRG.7157	1.42618	0.372	0.039	2.78867e-61	6.27143e-57		1.52446	0.83	0.279	4.11725e-114	1.12035e-109		SmMSTRG.7157	1.42618	1.52446
SmMSTRG.7165	-1.16624	0.006	0.105	1.46907e-65	3.30379e-61		-1.38914	0.011	0.187	3.92687e-140	1.06854e-135		SmMSTRG.7165	-1.16624	-1.38914
SmMSTRG.7242	-1.27915	0.002	0.105	7.91435e-85	1.77986e-80		-1.42883	0.004	0.139	7.49232e-142	2.03874e-137		SmMSTRG.7242	-1.27915	-1.42883
SmMSTRG.7275	-0.987205	0.033	0.109	8.73196e-21	1.96373e-16		-0.528308	0.044	0.114	3.6776e-11	1.00071e-06		SmMSTRG.7275	-0.987205	-0.528308
SmMSTRG.7281	0.685296	0.135	0.024	4.22905e-16	9.51071e-12		1.21913	0.545	0.134	5.15851e-50	1.40368e-45		SmMSTRG.7281	0.685296	1.21913
SmMSTRG.7334	1.29569	0.544	0.088	1.64179e-88	3.69221e-84		1.73479	0.93	0.351	1.47197e-167	4.00537e-163		SmMSTRG.7334	1.29569	1.73479
SmMSTRG.7619	-1.84338	0.03	0.194	2.84378e-73	6.39538e-69		-0.570652	0.329	0.224	0.0047852	1		SmMSTRG.7619	-1.84338	-0.570652
SmMSTRG.7672	-1.94588	0.039	0.225	9.58022e-80	2.1545e-75		-2.39052	0.076	0.423	3.94196e-138	1.07265e-133		SmMSTRG.7672	-1.94588	-2.39052
SmMSTRG.7817	0.30629	0.102	0.03	7.87287e-09	0.000177053		0.607485	0.227	0.08	1.31286e-11	3.57241e-07		SmMSTRG.7817	0.30629	0.607485
SmMSTRG.7872	1.01534	0.388	0.076	1.13701e-49	2.55703e-45		1.47768	0.824	0.316	5.84209e-107	1.58969e-102		SmMSTRG.7872	1.01534	1.47768
SmMSTRG.7881	0.665128	0.134	0.021	2.26611e-16	5.09626e-12		1.40845	0.765	0.249	3.16442e-91	8.61071e-87		SmMSTRG.7881	0.665128	1.40845
SmMSTRG.7889	0.709665	0.124	0.015	1.24049e-16	2.78973e-12		1.21561	0.647	0.194	2.25105e-60	6.12534e-56		SmMSTRG.7889	0.709665	1.21561
SmMSTRG.8390	-0.789663	0.111	0.149	0.000194497	1		-0.441803	0.321	0.316	0.163891	1		SmMSTRG.8390	-0.789663	-0.441803
SmMSTRG.8394	0.318941	0.126	0.039	2.93129e-10	6.59219e-06		0.412002	0.391	0.172	9.02165e-16	2.45488e-11		SmMSTRG.8394	0.318941	0.412002
SmMSTRG.8491	-2.4528	0.004	0.303	1.7256e-268	3.88071e-264		-3.05925	0.045	0.624	0	0		SmMSTRG.8491	-2.4528	-3.05925
SmMSTRG.8530	-1.21254	0.009	0.109	1.10043e-58	2.47476e-54		-0.725701	0.03	0.109	1.2064e-18	3.28275e-14		SmMSTRG.8530	-1.21254	-0.725701
SmMSTRG.8540	-0.478433	0.127	0.131	0.307282	1		-0.651145	0.142	0.214	3.6028e-06	0.0980358		SmMSTRG.8540	-0.478433	-0.651145
SmMSTRG.8603	0.725268	0.226	0.049	6.68562e-25	1.50353e-20		1.40882	0.778	0.244	2.04083e-91	5.55329e-87		SmMSTRG.8603	0.725268	1.40882
SmMSTRG.8605	2.39144	0.966	0.167	3.18654e-307	7.16622e-303		2.24267	0.982	0.48	2.62011e-208	7.12959e-204		SmMSTRG.8605	2.39144	2.24267
SmMSTRG.8811	1.13946	0.754	0.205	2.20139e-113	4.95071e-109		1.25353	0.82	0.361	2.90799e-88	7.91293e-84		SmMSTRG.8811	1.13946	1.25353
SmMSTRG.8879	-1.35328	0.008	0.111	2.03534e-65	4.57728e-61		-0.973677	0.026	0.134	1.41476e-34	3.8497e-30		SmMSTRG.8879	-1.35328	-0.973677
SmMSTRG.8946	0.724541	0.161	0.023	1.43915e-20	3.23652e-16		1.35853	0.719	0.204	8.1067e-79	2.20591e-74		SmMSTRG.8946	0.724541	1.35853
SmMSTRG.917	0.656578	0.111	0.014	5.86976e-15	1.32005e-10		1.14591	0.351	0.06	1.2474e-31	3.3943e-27		SmMSTRG.917	0.656578	1.14591
SmMSTRG.9410	0.734318	0.15	0.023	5.15143e-19	1.1585e-14		1.3005	0.43	0.07	1.25817e-42	3.42361e-38		SmMSTRG.9410	0.734318	1.3005
SmMSTRG.9683	0.506627	0.118	0.024	6.20676e-13	1.39584e-08		0.476399	0.26	0.087	8.71602e-14	2.37172e-09		SmMSTRG.9683	0.506627	0.476399
SmMSTRG.9810	0.666159	0.149	0.029	5.25555e-17	1.18192e-12		0.965491	0.352	0.08	3.16792e-27	8.62022e-23		SmMSTRG.9810	0.666159	0.965491
SmMSTRG.9822	0.598221	0.128	0.018	3.40122e-16	7.649e-12		1.19802	0.301	0.032	8.1516e-30	2.21813e-25		SmMSTRG.9822	0.598221	1.19802
SmMSTRG.9829	-1.48082	0.03	0.126	5.02345e-31	1.12972e-26		-1.7568	0.114	0.306	1.07452e-37	2.92388e-33		SmMSTRG.9829	-1.48082	-1.7568

## Sheet: Neo_vs_differentiated_Goblet
Gene	Average LFC (ACME)	Proportion Cells, ACME Neoblast	Proportion Cells, ACME Goblet	p value (raw)	p value (corrected)		Average LFC (Plass)	Proportion Cells, Plass Neoblast	Proportion Cells, Plass Goblet	p value (raw)	p value (corrected)		Gene	Average LFC (ACME)	Average LFC (Plass)
SmMSTRG.10067	-0.512712	0.053	0.221	1.25757e-13	2.82816e-09		-1.20642	0.121	0.579	3.54995e-10	9.65976e-06		SmMSTRG.10067	-0.512712	-1.20642
SmMSTRG.10113	0.286143	0.109	0.088	0.423721	1		0.796639	0.112	0	0.122997	1		SmMSTRG.10113	0.286143	0.796639
SmMSTRG.10380	0.572883	0.15	0.097	0.0700605	1		1.13144	0.325	0.105	0.0349619	1		SmMSTRG.10380	0.572883	1.13144
SmMSTRG.10395	-2.11041	0.003	0.575	0	0		-4.33193	0.002	1	0	0		SmMSTRG.10395	-2.11041	-4.33193
SmMSTRG.10396	-1.34006	0.001	0.274	1.28728e-221	2.89497e-217		-4.0101	0.004	0.632	1.55328e-280	4.22662e-276		SmMSTRG.10396	-1.34006	-4.0101
SmMSTRG.10440	0.60803	0.146	0.053	0.00457794	1		0.993861	0.317	0.105	0.0459162	1		SmMSTRG.10440	0.60803	0.993861
SmMSTRG.10452	0.520493	0.126	0.053	0.0169096	1		1.04744	0.198	0.053	0.092166	1		SmMSTRG.10452	0.520493	1.04744
SmMSTRG.10504	0.450783	0.188	0.142	0.115341	1		1.13511	0.239	0.053	0.049065	1		SmMSTRG.10504	0.450783	1.13511
SmMSTRG.10525	0.744895	0.164	0.062	0.00217745	1		0.999491	0.187	0.053	0.112975	1		SmMSTRG.10525	0.744895	0.999491
SmMSTRG.10587	0.480864	0.129	0.08	0.0836806	1		1.13145	0.375	0.158	0.0307583	1		SmMSTRG.10587	0.480864	1.13145
SmMSTRG.10638	0.765216	0.188	0.044	9.8738e-05	1		0.793961	0.12	0	0.109148	1		SmMSTRG.10638	0.765216	0.793961
SmMSTRG.10693	0.602691	0.105	0.044	0.0281652	1		0.767711	0.274	0.105	0.101513	1		SmMSTRG.10693	0.602691	0.767711
SmMSTRG.10913	0.779036	0.174	0.071	0.00211086	1		1.1439	0.483	0.211	0.0108432	1		SmMSTRG.10913	0.779036	1.1439
SmMSTRG.10973	-3.36629	0.004	0.531	0	0		-4.60237	0.001	0.421	6.17041e-301	1.67903e-296		SmMSTRG.10973	-3.36629	-4.60237
SmMSTRG.11067	0.564571	0.109	0.053	0.0430013	1		1.35944	0.609	0.316	0.000777874	1		SmMSTRG.11067	0.564571	1.35944
SmMSTRG.11082	-4.35735	0.013	0.991	0	0		-6.04068	0.004	1	0	0		SmMSTRG.11082	-4.35735	-6.04068
SmMSTRG.11083	-3.88408	0.012	0.991	0	0		-5.76417	0.003	1	0	0		SmMSTRG.11083	-3.88408	-5.76417
SmMSTRG.11084	-1.63778	0.001	0.469	0	0		-4.33973	0.002	0.789	0	0		SmMSTRG.11084	-1.63778	-4.33973
SmMSTRG.11147	0.848379	0.166	0.035	0.000165582	1		1.59429	0.532	0.263	0.00158891	1		SmMSTRG.11147	0.848379	1.59429
SmMSTRG.11260	0.613455	0.13	0.08	0.0707692	1		0.496068	0.655	0.632	0.168225	1		SmMSTRG.11260	0.613455	0.496068
SmMSTRG.11390	2.0982	0.517	0.044	9.55274e-22	2.14831e-17		2.15467	0.792	0.158	4.7245e-08	0.00128558		SmMSTRG.11390	2.0982	2.15467
SmMSTRG.11390	2.0982	0.517	0.044	9.55274e-22	2.14831e-17		2.15467	0.792	0.158	4.7245e-08	0.00128558		SmMSTRG.11390	2.0982	2.15467
SmMSTRG.11423	0.522074	0.13	0.08	0.0814994	1		0.721527	0.652	0.474	0.0171448	1		SmMSTRG.11423	0.522074	0.721527
SmMSTRG.1153	-1.46487	0.001	0.336	5.52449e-272	1.2424e-267		-3.85003	0	0.474	0	0		SmMSTRG.1153	-1.46487	-3.85003
SmMSTRG.11666	-1.43723	0.003	0.327	7.9258e-221	1.78243e-216		-4.58174	0.001	0.632	0	0		SmMSTRG.11666	-1.43723	-4.58174
SmMSTRG.11676	0.321164	0.131	0.124	0.612671	1		0.713592	0.288	0.263	0.503831	1		SmMSTRG.11676	0.321164	0.713592
SmMSTRG.11699	0.661174	0.219	0.115	0.00378762	1		0.815195	0.333	0.105	0.045317	1		SmMSTRG.11699	0.661174	0.815195
SmMSTRG.11706	-0.684558	0.042	0.124	2.86051e-05	0.643299		-0.847748	0.013	0.158	6.74757e-08	0.00183608		SmMSTRG.11706	-0.684558	-0.847748
SmMSTRG.11751	0.96009	0.229	0.08	6.0807e-05	1		0.962581	0.365	0.263	0.146462	1		SmMSTRG.11751	0.96009	0.962581
SmMSTRG.11928	0.895801	0.197	0.071	0.000384811	1		0.628521	0.645	0.684	0.0803395	1		SmMSTRG.11928	0.895801	0.628521
SmMSTRG.11929	0.563829	0.102	0.044	0.0331065	1		1.2021	0.258	0.053	0.0368507	1		SmMSTRG.11929	0.563829	1.2021
SmMSTRG.11985	0.386898	0.184	0.133	0.116299	1		0.857399	0.655	0.526	0.0097024	1		SmMSTRG.11985	0.386898	0.857399
SmMSTRG.11987	0.641671	0.101	0.018	0.00326533	1		1.37323	0.326	0.053	0.010272	1		SmMSTRG.11987	0.641671	1.37323
SmMSTRG.12008	0.436117	0.106	0.071	0.177114	1		0.887465	0.128	0	0.0958657	1		SmMSTRG.12008	0.436117	0.887465
SmMSTRG.12069	0.332499	0.177	0.142	0.223929	1		0.547126	0.276	0.158	0.266719	1		SmMSTRG.12069	0.332499	0.547126
SmMSTRG.12115	0.912675	0.222	0.088	0.000221153	1		1.37349	0.375	0.105	0.0116956	1		SmMSTRG.12115	0.912675	1.37349
SmMSTRG.12199	-0.31871	0.577	0.814	1.14976e-05	0.258569		1.01527	0.169	0.053	0.172093	1		SmMSTRG.12199	-0.31871	1.01527
SmMSTRG.12201	0.387798	0.109	0.115	0.908788	1		0.531771	0.188	0.053	0.150833	1		SmMSTRG.12201	0.387798	0.531771
SmMSTRG.12217	-0.546276	0.001	0.115	1.01292e-82	2.27796e-78		-1.2464	0.002	0.263	1.6494e-97	4.48819e-93		SmMSTRG.12217	-0.546276	-1.2464
SmMSTRG.12255	-1.75351	0.009	0.354	5.43558e-163	1.22241e-158		-5.18089	0.016	0.737	9.68111e-130	2.63433e-125		SmMSTRG.12255	-1.75351	-5.18089
SmMSTRG.12257	-1.63397	0.007	0.425	8.79099e-238	1.97701e-233		-4.6003	0.001	0.895	0	0		SmMSTRG.12257	-1.63397	-4.6003
SmMSTRG.12260	-0.909926	0.002	0.212	1.9248e-143	4.32869e-139		-3.74204	0	0.842	0	0		SmMSTRG.12260	-0.909926	-3.74204
SmMSTRG.12432	0.295295	0.114	0.088	0.33784	1		1.71815	0.6	0.158	8.09095e-05	1		SmMSTRG.12432	0.295295	1.71815
SmMSTRG.12507	0.717468	0.159	0.088	0.0220494	1		0.457061	0.647	0.632	0.195566	1		SmMSTRG.12507	0.717468	0.457061
SmMSTRG.12624	0.60995	0.104	0.027	0.00630329	1		1.61964	0.288	0	0.006569	1		SmMSTRG.12624	0.60995	1.61964
SmMSTRG.12727	-0.26227	0.057	0.133	0.00113559	1		-0.63471	0.138	0.316	0.0208315	1		SmMSTRG.12727	-0.26227	-0.63471
SmMSTRG.12761	-0.796208	0.113	0.097	0.593211	1		0.811227	0.15	0.053	0.221579	1		SmMSTRG.12761	-0.796208	0.811227
SmMSTRG.12762	-1.70136	0.074	0.204	3.73181e-07	0.00839247		-1.45961	0.016	0.211	3.11982e-11	8.48935e-07		SmMSTRG.12762	-1.70136	-1.45961
SmMSTRG.12873	0.681298	0.154	0.053	0.00224663	1		1.50347	0.493	0.158	0.00195422	1		SmMSTRG.12873	0.681298	1.50347
SmMSTRG.12969	0.419262	0.727	0.664	1.65907e-05	0.373109		0.340219	0.911	0.895	0.110015	1		SmMSTRG.12969	0.419262	0.340219
SmMSTRG.12981	-0.267926	0.034	0.106	7.47089e-05	1		-0.600156	0.077	0.211	0.0291809	1		SmMSTRG.12981	-0.267926	-0.600156
SmMSTRG.13098	0.279067	0.088	0.133	0.198999	1		0.443718	0.202	0.211	0.912885	1		SmMSTRG.13098	0.279067	0.443718
SmMSTRG.13112	0.477478	0.132	0.08	0.0764416	1		1.26647	0.195	0	0.0332704	1		SmMSTRG.13112	0.477478	1.26647
SmMSTRG.13132	0.672382	0.197	0.115	0.0124387	1		1.14405	0.749	0.526	0.000163989	1		SmMSTRG.13132	0.672382	1.14405
SmMSTRG.13143	0.630318	0.155	0.088	0.0297786	1		1.72585	0.483	0.158	0.00179682	1		SmMSTRG.13143	0.630318	1.72585
SmMSTRG.13144	0.664687	0.182	0.124	0.0483478	1		1.04982	0.335	0.158	0.0669788	1		SmMSTRG.13144	0.664687	1.04982
SmMSTRG.13147	0.840681	0.361	0.248	0.000448348	1		1.82343	0.634	0.263	0.00013057	1		SmMSTRG.13147	0.840681	1.82343
SmMSTRG.13173	-0.793283	0.169	0.487	2.07029e-16	4.65588e-12		-2.34266	0.177	0.947	2.09403e-21	5.69805e-17		SmMSTRG.13173	-0.793283	-2.34266
SmMSTRG.13213	1.09904	0.296	0.106	1.639e-06	0.0368594		1.67527	0.406	0.105	0.00390758	1		SmMSTRG.13213	1.09904	1.67527
SmMSTRG.13267	0.516119	0.12	0.088	0.203602	1		0.743275	0.46	0.211	0.0232237	1		SmMSTRG.13267	0.516119	0.743275
SmMSTRG.13335	0.856182	0.288	0.177	0.000829692	1		0.314675	0.514	0.474	0.528169	1		SmMSTRG.13335	0.856182	0.314675
SmMSTRG.13449	-0.554444	0.009	0.106	2.69961e-22	6.07116e-18		-0.386199	0.023	0.105	0.0175884	1		SmMSTRG.13449	-0.554444	-0.386199
SmMSTRG.13454	-0.265353	0.035	0.124	1.87559e-06	0.0421802		-0.937825	0.03	0.316	8.17698e-13	2.22504e-08		SmMSTRG.13454	-0.265353	-0.937825
SmMSTRG.13512	0.626746	0.136	0.053	0.00750295	1		1.90448	0.518	0.158	0.000483474	1		SmMSTRG.13512	0.626746	1.90448
SmMSTRG.13634	0.427548	0.142	0.097	0.123911	1		1.54617	0.418	0.158	0.00669443	1		SmMSTRG.13634	0.427548	1.54617
SmMSTRG.13683	-1.49132	0.14	0.681	1.0751e-56	2.4178e-52		-1.93693	0.127	0.737	1.95926e-16	5.33135e-12		SmMSTRG.13683	-1.49132	-1.93693
SmMSTRG.13717	0.45338	0.139	0.106	0.21604	1		0.986948	0.339	0.211	0.11117	1		SmMSTRG.13717	0.45338	0.986948
SmMSTRG.13759	0.438429	0.113	0.088	0.314511	1		0.986728	0.218	0.105	0.175475	1		SmMSTRG.13759	0.438429	0.986728
SmMSTRG.13790	0.538786	0.101	0.035	0.0179207	1		0.419954	0.273	0.211	0.484918	1		SmMSTRG.13790	0.538786	0.419954
SmMSTRG.13851	0.548425	0.112	0.044	0.0193619	1		0.741138	0.138	0.053	0.246696	1		SmMSTRG.13851	0.548425	0.741138
SmMSTRG.14077	0.727679	0.177	0.053	0.000443119	1		0.990938	0.329	0.105	0.0399488	1		SmMSTRG.14077	0.727679	0.990938
SmMSTRG.1408	-0.555514	0.09	0.274	1.95441e-10	4.39528e-06		-1.04292	0.139	0.579	2.70823e-08	0.000736936		SmMSTRG.1408	-0.555514	-1.04292
SmMSTRG.14148	0.437184	0.17	0.088	0.018616	1		0.833605	0.695	0.579	0.00697117	1		SmMSTRG.14148	0.437184	0.833605
SmMSTRG.14376	-1.15114	0.026	0.372	1.44672e-85	3.25353e-81		-0.970162	0.004	0.158	7.96424e-26	2.16715e-21		SmMSTRG.14376	-1.15114	-0.970162
SmMSTRG.14378	-0.810178	0.025	0.257	3.26066e-44	7.33291e-40		-1.18449	0.009	0.211	3.10675e-20	8.45377e-16		SmMSTRG.14378	-0.810178	-1.18449
SmMSTRG.14458	0.565218	0.121	0.062	0.0385366	1		0.41782	0.166	0.105	0.473834	1		SmMSTRG.14458	0.565218	0.41782
SmMSTRG.14546	0.728134	0.122	0.027	0.0015975	1		0.593066	0.242	0.158	0.32426	1		SmMSTRG.14546	0.728134	0.593066
SmMSTRG.14610	0.361521	0.148	0.142	0.605582	1		-0.469678	0.323	0.737	0.00109358	1		SmMSTRG.14610	0.361521	-0.469678
SmMSTRG.14793	1.03017	0.257	0.097	2.55409e-05	0.574389		0.998891	0.827	0.579	0.000106922	1		SmMSTRG.14793	1.03017	0.998891
SmMSTRG.14856	-0.619265	0.034	0.212	1.90991e-21	4.29521e-17		-0.940951	0.12	0.368	0.00042418	1		SmMSTRG.14856	-0.619265	-0.940951
SmMSTRG.15015	0.787927	0.204	0.124	0.009752	1		0.810949	0.659	0.368	0.00872856	1		SmMSTRG.15015	0.787927	0.810949
SmMSTRG.15127	0.335646	0.104	0.097	0.645125	1		0.868168	0.366	0.211	0.0934425	1		SmMSTRG.15127	0.335646	0.868168
SmMSTRG.15234	0.37468	0.161	0.159	0.635144	1		0.504011	0.271	0.211	0.47967	1		SmMSTRG.15234	0.37468	0.504011
SmMSTRG.15498	1.31192	0.328	0.044	3.54423e-10	7.97061e-06		1.61573	0.613	0.158	0.0001902	1		SmMSTRG.15498	1.31192	1.61573
SmMSTRG.15572	0.56498	0.121	0.035	0.00531583	1		1.48796	0.26	0	0.0108592	1		SmMSTRG.15572	0.56498	1.48796
SmMSTRG.15607	0.69546	0.155	0.053	0.00238471	1		0.351605	0.622	0.632	0.497428	1		SmMSTRG.15607	0.69546	0.351605
SmMSTRG.1561	0.501008	0.14	0.124	0.38447	1		1.13724	0.28	0.053	0.0286311	1		SmMSTRG.1561	0.501008	1.13724
SmMSTRG.15777	1.16251	0.357	0.168	6.32374e-07	0.0142215		1.5301	0.96	0.789	4.59977e-10	1.25164e-05		SmMSTRG.15777	1.16251	1.5301
SmMSTRG.15845	0.664047	0.234	0.186	0.0620618	1		0.634741	0.686	0.684	0.0529693	1		SmMSTRG.15845	0.664047	0.634741
SmMSTRG.15846	1.03348	0.187	0.035	2.29646e-05	0.516451		2.38245	0.774	0.158	4.19133e-08	0.0011405		SmMSTRG.15846	1.03348	2.38245
SmMSTRG.15848	1.0238	0.561	0.301	1.59337e-10	3.58334e-06		1.14797	0.843	0.684	4.84572e-06	0.131857		SmMSTRG.15848	1.0238	1.14797
SmMSTRG.15917	0.70863	0.116	0.044	0.0121854	1		1.3135	0.234	0	0.0173926	1		SmMSTRG.15917	0.70863	1.3135
SmMSTRG.15974	0.856236	0.288	0.115	2.04879e-05	0.460753		1.0457	0.53	0.263	0.0102357	1		SmMSTRG.15974	0.856236	1.0457
SmMSTRG.16014	0.540381	0.145	0.088	0.0583836	1		1.49574	0.267	0	0.00966903	1		SmMSTRG.16014	0.540381	1.49574
SmMSTRG.16016	-3.17991	0.005	0.664	0	0		-4.17642	0.001	0.684	0	0		SmMSTRG.16016	-3.17991	-4.17642
SmMSTRG.16023	-1.06807	0	0.274	2.45666e-242	5.52479e-238		-1.90426	0.003	0.474	3.16544e-249	8.61349e-245		SmMSTRG.16023	-1.06807	-1.90426
SmMSTRG.16141	-0.948621	0.002	0.265	6.8466e-201	1.53973e-196		-2.10443	0.019	0.579	4.84191e-69	1.31753e-64		SmMSTRG.16141	-0.948621	-2.10443
SmMSTRG.16218	0.506337	0.119	0.062	0.0474337	1		0.57184	0.136	0.053	0.285342	1		SmMSTRG.16218	0.506337	0.57184
SmMSTRG.16245	0.305026	0.09	0.106	0.736478	1		-0.360323	0.162	0.263	0.262419	1		SmMSTRG.16245	0.305026	-0.360323
SmMSTRG.16363	0.705279	0.12	0.027	0.00187346	1		1.15607	0.376	0.105	0.016429	1		SmMSTRG.16363	0.705279	1.15607
SmMSTRG.16669	-0.442786	0.078	0.124	0.0874574	1		0.784913	0.118	0.053	0.345228	1		SmMSTRG.16669	-0.442786	0.784913
SmMSTRG.16689	-0.570542	0.008	0.124	6.07032e-30	1.36516e-25		-1.13659	0.01	0.263	1.23231e-26	3.35323e-22		SmMSTRG.16689	-0.570542	-1.13659
SmMSTRG.16752	0.417699	0.175	0.15	0.298035	1		0.62423	0.552	0.368	0.0592712	1		SmMSTRG.16752	0.417699	0.62423
SmMSTRG.16896	0.947189	0.149	0.018	7.49882e-05	1		2.10473	0.569	0.053	2.57479e-05	0.700626		SmMSTRG.16896	0.947189	2.10473
SmMSTRG.16962	-0.453539	0.007	0.142	2.6571e-42	5.97556e-38		-1.00285	0.015	0.211	6.66082e-12	1.81248e-07		SmMSTRG.16962	-0.453539	-1.00285
SmMSTRG.16978	0.64996	0.142	0.044	0.00282215	1		0.8662	0.374	0.263	0.160202	1		SmMSTRG.16978	0.64996	0.8662
SmMSTRG.16979	0.883977	0.389	0.23	1.00508e-05	0.226032		1.12415	0.643	0.368	0.0014409	1		SmMSTRG.16979	0.883977	1.12415
SmMSTRG.17020	-0.730674	0.05	0.159	2.35974e-07	0.00530682		-1.10248	0.082	0.368	4.4154e-06	0.120148		SmMSTRG.17020	-0.730674	-1.10248
SmMSTRG.17170	0.471006	0.136	0.088	0.102049	1		1.1446	0.672	0.368	0.000714861	1		SmMSTRG.17170	0.471006	1.1446
SmMSTRG.17325	0.344906	0.126	0.071	0.0746107	1		0.746502	0.284	0.105	0.0978561	1		SmMSTRG.17325	0.344906	0.746502
SmMSTRG.17345	0.649175	0.186	0.124	0.0385232	1		0.657901	0.703	0.684	0.0241041	1		SmMSTRG.17345	0.649175	0.657901
SmMSTRG.17439	0.402409	0.116	0.053	0.0348887	1		1.19214	0.2	0	0.030833	1		SmMSTRG.17439	0.402409	1.19214
SmMSTRG.17579	0.588538	0.155	0.08	0.0198937	1		1.74623	0.538	0.263	0.00106309	1		SmMSTRG.17579	0.588538	1.74623
SmMSTRG.17787	-0.604797	0.845	0.947	0.0268099	1		0.868924	0.662	0.526	0.0347542	1		SmMSTRG.17787	-0.604797	0.868924
SmMSTRG.17863	0.954598	0.318	0.124	3.33967e-06	0.0751057		1.76381	0.852	0.263	2.11027e-08	0.000574225		SmMSTRG.17863	0.954598	1.76381
SmMSTRG.17868	0.354409	0.139	0.106	0.231717	1		0.589635	0.14	0.053	0.273533	1		SmMSTRG.17868	0.354409	0.589635
SmMSTRG.17906	-0.359777	0.062	0.106	0.0589782	1		0.369185	0.079	0.105	0.746173	1		SmMSTRG.17906	-0.359777	0.369185
SmMSTRG.17952	0.71199	0.119	0.027	0.00219193	1		0.823641	0.686	0.632	0.0118694	1		SmMSTRG.17952	0.71199	0.823641
SmMSTRG.17975	0.62278	0.172	0.08	0.00724989	1		0.921366	0.648	0.474	0.00734648	1		SmMSTRG.17975	0.62278	0.921366
SmMSTRG.18032	0.608719	0.146	0.044	0.00214557	1		1.06699	0.366	0.158	0.0387276	1		SmMSTRG.18032	0.608719	1.06699
SmMSTRG.18267	0.887888	0.805	0.602	3.77859e-17	8.49766e-13		1.01992	0.978	0.895	7.20817e-09	0.000196141		SmMSTRG.18267	0.887888	1.01992
SmMSTRG.18279	0.828824	0.921	0.77	7.36755e-24	1.65689e-19		0.786297	0.993	1	3.80143e-09	0.000103441		SmMSTRG.18279	0.828824	0.786297
SmMSTRG.18429	0.703723	0.376	0.248	0.000240101	1		0.611214	0.986	0.895	0.000320431	1		SmMSTRG.18429	0.703723	0.611214
SmMSTRG.18457	0.586551	0.125	0.062	0.0296228	1		1.11584	0.25	0.053	0.0436538	1		SmMSTRG.18457	0.586551	1.11584
SmMSTRG.18474	0.539736	0.113	0.053	0.0363289	1		0.998168	0.175	0.053	0.137793	1		SmMSTRG.18474	0.539736	0.998168
SmMSTRG.18494	0.73688	0.119	0.018	0.00082434	1		0.588049	0.223	0.105	0.219139	1		SmMSTRG.18494	0.73688	0.588049
SmMSTRG.18505	-0.38376	0.025	0.106	1.97454e-07	0.00444055		-0.659593	0.034	0.105	0.08024	1		SmMSTRG.18505	-0.38376	-0.659593
SmMSTRG.18573	0.574953	0.103	0.035	0.0154252	1		1.51444	0.491	0.158	0.00178527	1		SmMSTRG.18573	0.574953	1.51444
SmMSTRG.18587	-0.344359	0.055	0.204	2.2077e-10	4.9649e-06		-1.19113	0.096	0.421	9.45864e-07	0.0257379		SmMSTRG.18587	-0.344359	-1.19113
SmMSTRG.18592	-0.432188	0.133	0.327	1.08119e-07	0.0024315		-0.955139	0.21	0.632	3.58177e-06	0.0974635		SmMSTRG.18592	-0.432188	-0.955139
SmMSTRG.18606	-0.480189	0.034	0.177	1.03271e-14	2.32247e-10		-0.557856	0.063	0.211	0.00759864	1		SmMSTRG.18606	-0.480189	-0.557856
SmMSTRG.18624	-0.888396	0.002	0.186	7.87879e-121	1.77186e-116		-3.66591	0	0.789	0	0		SmMSTRG.18624	-0.888396	-3.66591
SmMSTRG.18625	-0.881609	0.003	0.248	1.71835e-160	3.8644e-156		-3.1853	0.001	0.947	0	0		SmMSTRG.18625	-0.881609	-3.1853
SmMSTRG.18629	-2.37276	0.002	0.655	0	0		-4.12528	0.001	0.684	0	0		SmMSTRG.18629	-2.37276	-4.12528
SmMSTRG.18646	-1.1457	0.003	0.292	1.69489e-203	3.81164e-199		-3.20488	0.001	0.789	0	0		SmMSTRG.18646	-1.1457	-3.20488
SmMSTRG.18648	-0.832473	0.001	0.15	7.06711e-104	1.58932e-99		-3.04634	0	0.526	0	0		SmMSTRG.18648	-0.832473	-3.04634
SmMSTRG.18706	-0.573085	0.074	0.204	1.15733e-06	0.0260272		-0.595338	0.249	0.368	0.190106	1		SmMSTRG.18706	-0.573085	-0.595338
SmMSTRG.18792	-0.709528	0.126	0.345	4.09133e-11	9.20099e-07		-0.763213	0.224	0.526	0.00136813	1		SmMSTRG.18792	-0.709528	-0.763213
SmMSTRG.19252	-0.493359	0.001	0.106	6.21478e-75	1.39764e-70		-2.15773	0.003	0.368	1.51271e-136	4.11625e-132		SmMSTRG.19252	-0.493359	-2.15773
SmMSTRG.19280	0.595269	0.117	0.027	0.00279703	1		0.898517	0.136	0	0.0848111	1		SmMSTRG.19280	0.595269	0.898517
SmMSTRG.19361	-0.579304	0.012	0.159	4.94916e-35	1.11302e-30		-1.20195	0.039	0.263	3.11027e-07	0.00846337		SmMSTRG.19361	-0.579304	-1.20195
SmMSTRG.19445	1.40424	0.782	0.389	2.11901e-26	4.76543e-22		1.49068	0.794	0.421	3.35141e-06	0.0911952		SmMSTRG.19445	1.40424	1.49068
SmMSTRG.19511	0.465945	0.106	0.097	0.555164	1		1.17225	0.719	0.474	0.000310712	1		SmMSTRG.19511	0.465945	1.17225
SmMSTRG.19558	0.441346	0.104	0.044	0.0363717	1		0.97614	0.205	0.053	0.100936	1		SmMSTRG.19558	0.441346	0.97614
SmMSTRG.19579	-0.789168	0.006	0.177	5.14643e-69	1.15738e-64		-0.588615	0.018	0.105	0.00374782	1		SmMSTRG.19579	-0.789168	-0.588615
SmMSTRG.19595	-1.85782	0.001	0.522	0	0		-2.67183	0.006	0.632	1.208e-211	3.28708e-207		SmMSTRG.19595	-1.85782	-2.67183
SmMSTRG.1971	1.00021	0.262	0.097	1.46195e-05	0.328777		0.470666	0.242	0.211	0.602467	1		SmMSTRG.1971	1.00021	0.470666
SmMSTRG.19721	-1.37053	0.001	0.327	1.79065e-270	4.027e-266		-2.7541	0.004	0.474	8.83121e-186	2.40306e-181		SmMSTRG.19721	-1.37053	-2.7541
SmMSTRG.19772	0.693926	0.12	0.062	0.0374226	1		0.420107	0.493	0.368	0.161061	1		SmMSTRG.19772	0.693926	0.420107
SmMSTRG.19802	0.646599	0.134	0.071	0.0317079	1		1.17846	0.601	0.368	0.00283621	1		SmMSTRG.19802	0.646599	1.17846
SmMSTRG.19804	-1.45208	0.004	0.363	2.81775e-242	6.33684e-238		-4.26578	0.006	0.842	0	0		SmMSTRG.19804	-1.45208	-4.26578
SmMSTRG.19928	0.527845	0.148	0.088	0.053994	1		0.271054	0.206	0.158	0.606087	1		SmMSTRG.19928	0.527845	0.271054
SmMSTRG.20025	-0.370286	0.028	0.124	6.21928e-09	0.000139865		-0.858062	0.023	0.316	1.17084e-16	3.18598e-12		SmMSTRG.20025	-0.370286	-0.858062
SmMSTRG.20116	-0.796653	0.001	0.159	3.60476e-122	8.10674e-118		-2.21669	0.002	0.474	2.00989e-277	5.46912e-273		SmMSTRG.20116	-0.796653	-2.21669
SmMSTRG.20195	1.31652	0.3	0.044	3.26441e-09	7.34133e-05		1.90174	0.555	0.105	0.000111285	1		SmMSTRG.20195	1.31652	1.90174
SmMSTRG.20196	1.19218	0.308	0.071	2.33837e-08	0.000525876		0.852344	0.373	0.211	0.0806829	1		SmMSTRG.20196	1.19218	0.852344
SmMSTRG.20267	0.727989	0.201	0.124	0.0141066	1		1.23115	0.365	0.211	0.0578648	1		SmMSTRG.20267	0.727989	1.23115
SmMSTRG.20282	0.541726	0.104	0.044	0.0318011	1		2.04619	0.618	0.158	2.34023e-05	0.636801		SmMSTRG.20282	0.541726	2.04619
SmMSTRG.20454	-2.77625	0.002	0.531	0	0		-4.87226	0.002	0.579	0	0		SmMSTRG.20454	-2.77625	-4.87226
SmMSTRG.20455	-0.840097	0.052	0.124	0.000818453	1		-1.04542	0.011	0.158	1.80119e-09	4.90122e-05		SmMSTRG.20455	-0.840097	-1.04542
SmMSTRG.20567	-0.954691	0.002	0.23	4.14188e-169	9.31468e-165		-2.6575	0.002	0.579	0	0		SmMSTRG.20567	-0.954691	-2.6575
SmMSTRG.2066	-0.400218	0.011	0.115	1.0511e-20	2.36381e-16		-1.1732	0.019	0.263	1.17641e-14	3.20114e-10		SmMSTRG.2066	-0.400218	-1.1732
SmMSTRG.20672	1.63678	0.635	0.177	2.31514e-23	5.20652e-19		2.67024	0.896	0.316	1.17101e-10	3.18644e-06		SmMSTRG.20672	1.63678	2.67024
SmMSTRG.20714	0.453911	0.125	0.08	0.112658	1		0.61312	0.166	0.158	0.739764	1		SmMSTRG.20714	0.453911	0.61312
SmMSTRG.20788	0.547725	0.172	0.106	0.0421282	1		1.52605	0.529	0.263	0.00217815	1		SmMSTRG.20788	0.547725	1.52605
SmMSTRG.20829	0.443039	0.135	0.106	0.247866	1		1.70246	0.36	0.053	0.00431099	1		SmMSTRG.20829	0.443039	1.70246
SmMSTRG.20935	0.76525	0.21	0.106	0.0025853	1		0.558865	0.635	0.684	0.161206	1		SmMSTRG.20935	0.76525	0.558865
SmMSTRG.20955	1.3294	0.62	0.274	4.11848e-17	9.26204e-13		0.868056	0.859	0.737	0.000832962	1		SmMSTRG.20955	1.3294	0.868056
SmMSTRG.20956	1.41603	0.904	0.566	2.01588e-36	4.5335e-32		0.83657	0.851	0.789	0.002817	1		SmMSTRG.20956	1.41603	0.83657
SmMSTRG.21224	0.509288	0.143	0.08	0.0358078	1		0.947554	0.582	0.474	0.0241115	1		SmMSTRG.21224	0.509288	0.947554
SmMSTRG.21449	0.480745	0.13	0.08	0.0832156	1		1.02367	0.225	0.053	0.0769112	1		SmMSTRG.21449	0.480745	1.02367
SmMSTRG.2158	0.557669	0.109	0.053	0.0422706	1		1.32617	0.221	0	0.0215316	1		SmMSTRG.2158	0.557669	1.32617
SmMSTRG.21643	-0.631678	0.022	0.124	1.18799e-11	2.67168e-07		-1.31458	0.026	0.158	0.000288093	1		SmMSTRG.21643	-0.631678	-1.31458
SmMSTRG.21830	-0.261461	0.013	0.106	2.81736e-15	6.33595e-11		-2.48006	0.028	0.632	1.82617e-57	4.96918e-53		SmMSTRG.21830	-0.261461	-2.48006
SmMSTRG.22015	0.254337	0.15	0.195	0.443528	1		0.555143	0.44	0.421	0.374574	1		SmMSTRG.22015	0.254337	0.555143
SmMSTRG.22017	0.281526	0.128	0.168	0.427341	1		0.596575	0.4	0.421	0.525166	1		SmMSTRG.22017	0.281526	0.596575
SmMSTRG.22173	-0.308358	0.035	0.15	5.91469e-10	1.33015e-05		-1.13475	0.136	0.579	3.63698e-09	9.89659e-05		SmMSTRG.22173	-0.308358	-1.13475
SmMSTRG.22251	0.786117	0.167	0.062	0.00180769	1		1.15849	0.675	0.368	0.00055435	1		SmMSTRG.22251	0.786117	1.15849
SmMSTRG.22294	-0.461827	0.029	0.124	1.70311e-08	0.000383012		-0.408264	0.044	0.316	3.5834e-08	0.000975079		SmMSTRG.22294	-0.461827	-0.408264
SmMSTRG.22339	-0.959287	0	0.186	2.37846e-167	5.34892e-163		-2.63655	0	0.368	0	0		SmMSTRG.22339	-0.959287	-2.63655
SmMSTRG.22344	-1.25157	0.004	0.283	7.63636e-175	1.71734e-170		-4.25198	0.001	0.684	0	0		SmMSTRG.22344	-1.25157	-4.25198
SmMSTRG.22350	0.406189	0.173	0.133	0.179889	1		1.38409	0.719	0.421	5.83995e-05	1		SmMSTRG.22350	0.406189	1.38409
SmMSTRG.22377	-1.0862	0.007	0.239	5.63753e-102	1.26782e-97		-3.05562	0.001	0.737	0	0		SmMSTRG.22377	-1.0862	-3.05562
SmMSTRG.22464	0.514443	0.193	0.106	0.0152039	1		0.521557	0.622	0.737	0.352226	1		SmMSTRG.22464	0.514443	0.521557
SmMSTRG.22485	0.548072	0.112	0.071	0.115635	1		0.906654	0.6	0.368	0.00864422	1		SmMSTRG.22485	0.548072	0.906654
SmMSTRG.22499	0.511191	0.309	0.319	0.250646	1		0.266897	0.409	0.684	0.333259	1		SmMSTRG.22499	0.511191	0.266897
SmMSTRG.2252	0.839347	0.286	0.124	3.91647e-05	0.880776		1.17913	0.874	0.632	6.52708e-07	0.0177608		SmMSTRG.2252	0.839347	1.17913
SmMSTRG.22526	0.305984	0.24	0.221	0.263358	1		0.709976	0.335	0.211	0.24265	1		SmMSTRG.22526	0.305984	0.709976
SmMSTRG.22667	-0.564944	0.098	0.354	1.67055e-16	3.75689e-12		-0.548011	0.488	0.737	0.0184773	1		SmMSTRG.22667	-0.564944	-0.548011
SmMSTRG.22903	1.39701	0.417	0.106	4.41894e-12	9.93776e-08		1.16782	0.401	0.158	0.0212289	1		SmMSTRG.22903	1.39701	1.16782
SmMSTRG.23017	-0.543333	0.004	0.124	2.02215e-47	4.54762e-43		-1.32961	0.021	0.474	1.45292e-41	3.95354e-37		SmMSTRG.23017	-0.543333	-1.32961
SmMSTRG.23048	-0.911736	0.008	0.239	6.57416e-96	1.47846e-91		-1.49452	0.018	0.316	1.43599e-21	3.90748e-17		SmMSTRG.23048	-0.911736	-1.49452
SmMSTRG.23128	0.824247	0.145	0.044	0.00148587	1		0.988932	0.269	0.105	0.0834762	1		SmMSTRG.23128	0.824247	0.988932
SmMSTRG.23183	0.512529	0.137	0.088	0.087186	1		0.359768	0.202	0.158	0.603279	1		SmMSTRG.23183	0.512529	0.359768
SmMSTRG.23227	0.842593	0.152	0.035	0.000409173	1		0.917504	0.241	0.158	0.261587	1		SmMSTRG.23227	0.842593	0.917504
SmMSTRG.23294	0.663446	0.256	0.15	0.00379974	1		1.53203	0.724	0.421	1.89925e-05	0.516805		SmMSTRG.23294	0.663446	1.53203
SmMSTRG.23440	0.726074	0.171	0.097	0.0162419	1		1.43808	0.382	0.158	0.0175511	1		SmMSTRG.23440	0.726074	1.43808
SmMSTRG.2347	-1.47669	0.003	0.451	0	0		-2.13097	0.01	0.474	5.95327e-87	1.61994e-82		SmMSTRG.2347	-1.47669	-2.13097
SmMSTRG.2368	-2.11128	0.002	0.407	0	0		-3.69547	0.001	0.579	0	0		SmMSTRG.2368	-2.11128	-3.69547
SmMSTRG.2380	0.649782	0.139	0.044	0.00303893	1		0.611987	0.193	0.105	0.321682	1		SmMSTRG.2380	0.649782	0.611987
SmMSTRG.2423	-0.267219	0.055	0.133	0.000645604	1		-0.265046	0.208	0.316	0.252568	1		SmMSTRG.2423	-0.267219	-0.265046
SmMSTRG.2502	-2.08877	0.008	0.611	0	0		-3.44488	0.036	0.789	1.55976e-70	4.24425e-66		SmMSTRG.2502	-2.08877	-3.44488
SmMSTRG.2555	-0.256104	0.059	0.115	0.0163588	1		-0.96667	0.122	0.526	6.58337e-08	0.0017914		SmMSTRG.2555	-0.256104	-0.96667
SmMSTRG.2562	-0.464867	0.168	0.398	8.25585e-09	0.000185666		-0.66982	0.212	0.579	0.000342069	1		SmMSTRG.2562	-0.464867	-0.66982
SmMSTRG.2585	-0.410405	0.005	0.106	1.01634e-35	2.28565e-31		-1.01411	0.022	0.316	1.01987e-17	2.77518e-13		SmMSTRG.2585	-0.410405	-1.01411
SmMSTRG.2626	0.532624	0.171	0.097	0.0273696	1		1.6353	0.545	0.263	0.00107543	1		SmMSTRG.2626	0.532624	1.6353
SmMSTRG.2815	0.997122	0.462	0.301	2.89907e-07	0.00651972		1.1983	0.881	0.684	6.55934e-07	0.0178486		SmMSTRG.2815	0.997122	1.1983
SmMSTRG.2844	0.76461	0.191	0.106	0.00880963	1		1.03705	0.776	0.632	0.0001853	1		SmMSTRG.2844	0.76461	1.03705
SmMSTRG.2885	1.04752	0.252	0.088	1.92375e-05	0.432631		1.48308	0.835	0.526	2.83991e-07	0.00772769		SmMSTRG.2885	1.04752	1.48308
SmMSTRG.2911	0.347993	0.114	0.071	0.130137	1		1.63617	0.615	0.158	7.37272e-05	1		SmMSTRG.2911	0.347993	1.63617
SmMSTRG.3169	-0.313705	0.027	0.106	1.0021e-06	0.0225362		-0.968508	0.139	0.316	0.0223611	1		SmMSTRG.3169	-0.313705	-0.968508
SmMSTRG.3175	0.725546	0.168	0.071	0.00382224	1		1.58876	0.639	0.263	8.98963e-05	1		SmMSTRG.3175	0.725546	1.58876
SmMSTRG.3261	0.842366	0.164	0.062	0.00190501	1		0.59406	0.514	0.421	0.223104	1		SmMSTRG.3261	0.842366	0.59406
SmMSTRG.3265	0.513578	0.158	0.115	0.12916	1		0.407015	0.569	0.632	0.486207	1		SmMSTRG.3265	0.513578	0.407015
SmMSTRG.333	-0.823569	0.002	0.133	2.0957e-84	4.71303e-80		-2.79279	0.03	0.474	1.27553e-29	3.47083e-25		SmMSTRG.333	-0.823569	-2.79279
SmMSTRG.3353	-0.477588	0.05	0.186	9.0387e-10	2.03271e-05		-0.671628	0.055	0.211	0.00243669	1		SmMSTRG.3353	-0.477588	-0.671628
SmMSTRG.3431	0.529638	0.108	0.044	0.0251642	1		0.601963	0.143	0.053	0.260333	1		SmMSTRG.3431	0.529638	0.601963
SmMSTRG.3517	0.87667	0.366	0.23	7.22807e-05	1		0.992989	0.48	0.421	0.0778683	1		SmMSTRG.3517	0.87667	0.992989
SmMSTRG.3518	0.451822	0.185	0.15	0.184447	1		0.806063	0.452	0.316	0.10022	1		SmMSTRG.3518	0.451822	0.806063
SmMSTRG.3546	1.00615	0.326	0.168	1.81793e-05	0.408834		0.669246	0.48	0.316	0.0806993	1		SmMSTRG.3546	1.00615	0.669246
SmMSTRG.3619	0.963007	0.269	0.08	5.27737e-06	0.118683		1.58023	0.538	0.211	0.00172155	1		SmMSTRG.3619	0.963007	1.58023
SmMSTRG.3731	0.770724	0.102	0	0.000344051	1		1.64717	0.258	0	0.0114241	1		SmMSTRG.3731	0.770724	1.64717
SmMSTRG.3781	0.510623	0.139	0.08	0.0525478	1		1.63477	0.314	0	0.00395508	1		SmMSTRG.3781	0.510623	1.63477
SmMSTRG.3804	0.293123	0.104	0.08	0.331368	1		1.11129	0.186	0	0.0386069	1		SmMSTRG.3804	0.293123	1.11129
SmMSTRG.3829	0.559178	0.109	0.062	0.077945	1		1.08593	0.51	0.316	0.0185977	1		SmMSTRG.3829	0.559178	1.08593
SmMSTRG.3841	0.758022	0.116	0.027	0.00230556	1		1.28399	0.328	0.105	0.0276413	1		SmMSTRG.3841	0.758022	1.28399
SmMSTRG.3934	0.681825	0.201	0.124	0.015606	1		0.839866	0.563	0.421	0.0423242	1		SmMSTRG.3934	0.681825	0.839866
SmMSTRG.3940	1.19422	0.299	0.08	1.51204e-07	0.00340042		2.29368	0.81	0.211	1.85201e-08	0.00050395		SmMSTRG.3940	1.19422	2.29368
SmMSTRG.3997	0.719436	0.105	0.018	0.00214684	1		0.853549	0.129	0	0.0943656	1		SmMSTRG.3997	0.719436	0.853549
SmMSTRG.4084	1.52065	0.379	0.071	5.86608e-12	1.31922e-07		2.2189	0.935	0.368	1.5513e-10	4.22123e-06		SmMSTRG.4084	1.52065	2.2189
SmMSTRG.4301	-1.28519	0	0.354	0	0		-4.593	0.002	0.842	0	0		SmMSTRG.4301	-1.28519	-4.593
SmMSTRG.4302	-2.21295	0.002	0.602	0	0		-5.10272	0.002	1	0	0		SmMSTRG.4302	-2.21295	-5.10272
SmMSTRG.4313	-0.708305	0.001	0.186	2.59168e-140	5.82843e-136		-1.55339	0.004	0.316	4.05268e-92	1.10278e-87		SmMSTRG.4313	-0.708305	-1.55339
SmMSTRG.4324	0.676421	0.24	0.124	0.00171021	1		1.09445	0.366	0.211	0.0932007	1		SmMSTRG.4324	0.676421	1.09445
SmMSTRG.4416	0.580496	0.138	0.088	0.0757305	1		0.777819	0.332	0.211	0.167963	1		SmMSTRG.4416	0.580496	0.777819
SmMSTRG.4426	-2.34273	0.003	0.699	0	0		-4.11345	0.001	0.789	0	0		SmMSTRG.4426	-2.34273	-4.11345
SmMSTRG.4583	0.803631	0.125	0.027	0.00127004	1		0.958203	0.678	0.421	0.0031274	1		SmMSTRG.4583	0.803631	0.958203
SmMSTRG.4826	0.28261	0.105	0.044	0.0344794	1		-0.493421	0.052	0.105	0.273299	1		SmMSTRG.4826	0.28261	-0.493421
SmMSTRG.4950	-1.20742	0.002	0.274	6.93981e-193	1.56069e-188		-3.82138	0.001	0.579	0	0		SmMSTRG.4950	-1.20742	-3.82138
SmMSTRG.4951	-0.747906	0.002	0.142	9.38488e-88	2.11056e-83		-3.68349	0.001	0.684	0	0		SmMSTRG.4951	-0.747906	-3.68349
SmMSTRG.4953	-0.801018	0.001	0.186	4.77523e-135	1.0739e-130		-3.43147	0	0.737	0	0		SmMSTRG.4953	-0.801018	-3.43147
SmMSTRG.4956	-1.54294	0.004	0.345	6.02201e-215	1.35429e-210		-4.10206	0.001	0.842	0	0		SmMSTRG.4956	-1.54294	-4.10206
SmMSTRG.5098	0.486155	0.165	0.115	0.0935909	1		0.352512	0.261	0.158	0.356388	1		SmMSTRG.5098	0.486155	0.352512
SmMSTRG.5101	-0.769166	0.001	0.195	2.4694e-154	5.55343e-150		-3.29177	0.001	0.526	0	0		SmMSTRG.5101	-0.769166	-3.29177
SmMSTRG.5118	-0.394995	0.053	0.177	4.17817e-08	0.000939628		-0.916014	0.108	0.316	0.00355837	1		SmMSTRG.5118	-0.394995	-0.916014
SmMSTRG.5145	0.761163	0.293	0.15	0.000194903	1		0.477637	0.263	0.263	0.853109	1		SmMSTRG.5145	0.761163	0.477637
SmMSTRG.5148	-0.483604	0.01	0.124	2.9538e-26	6.64279e-22		-1.61561	0.015	0.421	1.12555e-45	3.06274e-41		SmMSTRG.5148	-0.483604	-1.61561
SmMSTRG.5154	-0.565009	0.038	0.115	4.4899e-05	1		-0.49608	0.03	0.105	0.0568737	1		SmMSTRG.5154	-0.565009	-0.49608
SmMSTRG.5169	-0.985084	0.197	0.566	5.07233e-20	1.14072e-15		-0.536798	0.959	1	0.000769506	1		SmMSTRG.5169	-0.985084	-0.536798
SmMSTRG.517	0.858221	0.168	0.044	0.000310054	1		0.721025	0.301	0.158	0.167477	1		SmMSTRG.517	0.858221	0.721025
SmMSTRG.5182	-1.34167	0.19	0.637	4.1722e-32	9.38285e-28		-1.52427	0.612	1	2.27012e-11	6.17722e-07		SmMSTRG.5182	-1.34167	-1.52427
SmMSTRG.5264	0.6178	0.103	0.027	0.00676344	1		0.82103	0.262	0.105	0.108356	1		SmMSTRG.5264	0.6178	0.82103
SmMSTRG.5271	0.429555	0.242	0.204	0.14269	1		1.09809	0.711	0.526	0.00056445	1		SmMSTRG.5271	0.429555	1.09809
SmMSTRG.5295	-2.69582	0.006	0.372	4.33732e-210	9.7542e-206		-5.51566	0.009	0.947	0	0		SmMSTRG.5295	-2.69582	-5.51566
SmMSTRG.5296	-2.69314	0.003	0.381	1.16232e-278	2.61395e-274		-5.41636	0.003	0.789	0	0		SmMSTRG.5296	-2.69314	-5.41636
SmMSTRG.5305	-0.978184	0.026	0.186	3.5729e-22	8.03509e-18		-1.53103	0.19	0.632	1.47606e-07	0.00401651		SmMSTRG.5305	-0.978184	-1.53103
SmMSTRG.5338	0.895714	0.28	0.124	3.8402e-05	0.863622		1.0678	0.841	0.684	1.35488e-05	0.368675		SmMSTRG.5338	0.895714	1.0678
SmMSTRG.5388	1.04841	0.193	0.027	6.63489e-06	0.149212		0.923133	0.563	0.421	0.0382431	1		SmMSTRG.5388	1.04841	0.923133
SmMSTRG.5390	0.700568	0.114	0.018	0.00122567	1		1.27354	0.296	0.105	0.0433236	1		SmMSTRG.5390	0.700568	1.27354
SmMSTRG.5639	0.535298	0.11	0.062	0.0784472	1		1.15397	0.454	0.368	0.057416	1		SmMSTRG.5639	0.535298	1.15397
SmMSTRG.5669	0.944187	0.24	0.062	9.37357e-06	0.210802		1.90469	0.652	0.158	1.05332e-05	0.286618		SmMSTRG.5669	0.944187	1.90469
SmMSTRG.5899	-0.953848	0.1	0.504	2.55315e-39	5.74177e-35		-1.97075	0.108	0.895	1.30786e-30	3.55881e-26		SmMSTRG.5899	-0.953848	-1.97075
SmMSTRG.5998	0.871104	0.361	0.177	7.75916e-06	0.174496		1.16357	0.739	0.526	0.000187856	1		SmMSTRG.5998	0.871104	1.16357
SmMSTRG.6262	1.47891	0.316	0.044	3.26139e-10	7.33455e-06		2.92035	0.655	0	4.47588e-07	0.0121793		SmMSTRG.6262	1.47891	2.92035
SmMSTRG.6264	-1.70415	0.094	0.664	1.84323e-84	4.14525e-80		-2.09096	0.035	0.684	2.97207e-52	8.0873e-48		SmMSTRG.6264	-1.70415	-2.09096
SmMSTRG.6334	-0.628443	0.031	0.106	1.15189e-05	0.259049		-1.73978	0.008	0.158	4.126e-13	1.12272e-08		SmMSTRG.6334	-0.628443	-1.73978
SmMSTRG.6486	1.53208	0.423	0.062	3.72975e-14	8.38784e-10		2.17858	0.441	0	0.000250128	1		SmMSTRG.6486	1.53208	2.17858
SmMSTRG.6508	0.565567	0.111	0.053	0.0401659	1		1.18103	0.695	0.211	5.71138e-05	1		SmMSTRG.6508	0.565567	1.18103
SmMSTRG.6703	0.821306	0.12	0.009	0.000253319	1		1.65761	0.321	0	0.00350296	1		SmMSTRG.6703	0.821306	1.65761
SmMSTRG.703	-1.62262	0.004	0.487	0	0		-2.59505	0.006	0.684	3.6968e-252	1.00594e-247		SmMSTRG.703	-1.62262	-2.59505
SmMSTRG.7157	0.904281	0.372	0.195	5.94235e-06	0.133638		1.22727	0.83	0.526	5.71004e-06	0.155376		SmMSTRG.7157	0.904281	1.22727
SmMSTRG.7281	0.736176	0.135	0.053	0.00684841	1		0.542647	0.545	0.474	0.215595	1		SmMSTRG.7281	0.736176	0.542647
SmMSTRG.7334	1.08097	0.544	0.319	9.39776e-11	2.11346e-06		1.08464	0.93	0.684	1.24562e-07	0.00338947		SmMSTRG.7334	1.08097	1.08464
SmMSTRG.7444	-0.267135	0.024	0.106	7.89385e-08	0.00177525		-0.798282	0.031	0.211	6.50949e-06	0.17713		SmMSTRG.7444	-0.267135	-0.798282
SmMSTRG.7529	-0.36045	0.047	0.15	1.45454e-06	0.0327111		-0.450064	0.043	0.105	0.180392	1		SmMSTRG.7529	-0.36045	-0.450064
SmMSTRG.7579	-0.769582	0.049	0.292	6.4562e-28	1.45194e-23		-1.90897	0.173	0.842	1.31428e-16	3.57627e-12		SmMSTRG.7579	-0.769582	-1.90897
SmMSTRG.7733	-0.486981	0.044	0.168	1.28566e-09	2.89132e-05		-0.490194	0.045	0.158	0.0186095	1		SmMSTRG.7733	-0.486981	-0.490194
SmMSTRG.7817	0.481606	0.102	0.035	0.019345	1		1.28844	0.227	0.053	0.0569256	1		SmMSTRG.7817	0.481606	1.28844
SmMSTRG.7861	0.602157	0.118	0.053	0.0258246	1		1.10678	0.201	0.053	0.0873902	1		SmMSTRG.7861	0.602157	1.10678
SmMSTRG.7872	0.593902	0.388	0.274	0.00138023	1		0.518668	0.824	0.789	0.0127833	1		SmMSTRG.7872	0.593902	0.518668
SmMSTRG.7881	0.39482	0.134	0.088	0.130755	1		0.81201	0.765	0.737	0.00220521	1		SmMSTRG.7881	0.39482	0.81201
SmMSTRG.7889	0.761994	0.124	0.035	0.0031145	1		0.790635	0.647	0.579	0.0194776	1		SmMSTRG.7889	0.761994	0.790635
SmMSTRG.7905	-0.328313	0.17	0.381	3.28362e-07	0.00738454		-0.494751	0.023	0.105	0.0156982	1		SmMSTRG.7905	-0.328313	-0.494751
SmMSTRG.8165	0.298266	0.252	0.221	0.232696	1		1.04668	0.456	0.316	0.0661853	1		SmMSTRG.8165	0.298266	1.04668
SmMSTRG.8213	-0.58186	0.009	0.159	1.63805e-43	3.6838e-39		-1.13792	0.015	0.105	0.0014683	1		SmMSTRG.8213	-0.58186	-1.13792
SmMSTRG.834	-0.288455	0.058	0.15	7.72313e-05	1		-1.11714	0.104	0.421	4.65492e-06	0.126665		SmMSTRG.834	-0.288455	-1.11714
SmMSTRG.8390	0.304883	0.111	0.08	0.251737	1		1.4887	0.321	0.053	0.0116118	1		SmMSTRG.8390	0.304883	1.4887
SmMSTRG.8394	0.507723	0.126	0.08	0.096018	1		1.992	0.391	0	0.000803033	1		SmMSTRG.8394	0.507723	1.992
SmMSTRG.8540	0.50096	0.127	0.088	0.147304	1		0.961171	0.142	0	0.0774056	1		SmMSTRG.8540	0.50096	0.961171
SmMSTRG.8544	-0.491332	0.024	0.106	4.84954e-08	0.00109061		-0.589438	0.052	0.158	0.0374129	1		SmMSTRG.8544	-0.491332	-0.589438
SmMSTRG.8586	0.580453	0.15	0.071	0.0136818	1		0.758318	0.226	0.158	0.340836	1		SmMSTRG.8586	0.580453	0.758318
SmMSTRG.8603	0.962842	0.226	0.088	0.00017032	1		1.82429	0.778	0.158	3.92856e-07	0.01069		SmMSTRG.8603	0.962842	1.82429
SmMSTRG.8605	2.36896	0.966	0.345	4.02987e-61	9.06277e-57		2.55471	0.982	0.526	2.9666e-12	8.07241e-08		SmMSTRG.8605	2.36896	2.55471
SmMSTRG.8671	-0.251929	0.04	0.133	3.26298e-06	0.0733811		-0.615466	0.063	0.158	0.0847554	1		SmMSTRG.8671	-0.251929	-0.615466
SmMSTRG.8787	-2.41012	0.004	0.407	1.78008e-282	4.00323e-278		-4.11082	0.001	0.421	0	0		SmMSTRG.8787	-2.41012	-4.11082
SmMSTRG.8804	-2.44269	0.003	0.504	0	0		-4.38098	0.001	0.474	0	0		SmMSTRG.8804	-2.44269	-4.38098
SmMSTRG.8805	-1.17646	0	0.319	5.92258e-292	1.33193e-287		-2.86773	0	0.474	0	0		SmMSTRG.8805	-1.17646	-2.86773
SmMSTRG.8811	0.715755	0.754	0.646	1.28415e-11	2.88791e-07		0.528619	0.82	0.789	0.0226783	1		SmMSTRG.8811	0.715755	0.528619
SmMSTRG.8946	0.677503	0.161	0.08	0.0113154	1		0.816502	0.719	0.526	0.00417692	1		SmMSTRG.8946	0.677503	0.816502
SmMSTRG.9215	-0.482844	0.003	0.124	1.1502e-56	2.58668e-52		-1.47566	0.018	0.158	5.5319e-06	0.150528		SmMSTRG.9215	-0.482844	-1.47566
SmMSTRG.9410	0.571974	0.15	0.088	0.0431973	1		0.888922	0.43	0.316	0.0932448	1		SmMSTRG.9410	0.571974	0.888922
SmMSTRG.9683	0.486288	0.118	0.097	0.338085	1		1.12562	0.26	0.105	0.0820146	1		SmMSTRG.9683	0.486288	1.12562
SmMSTRG.9810	0.879598	0.149	0.035	0.000479336	1		1.64152	0.352	0.053	0.00505627	1		SmMSTRG.9810	0.879598	1.64152
SmMSTRG.9822	0.718749	0.128	0.035	0.00252481	1		1.551	0.301	0	0.00516157	1		SmMSTRG.9822	0.718749	1.551

## Sheet: Neoblast_vs_Muscle
Gene	Average LFC (ACME)	Proportion Cells, ACME Neoblast	Proportion Cells, ACME Muscle	p value (raw)	p value (corrected)		Average LFC (Plass)	Proportion Cells, Plass Neoblast	Proportion Cells, Plass Muscle	p value (raw)	p value (corrected)		Gene	Average LFC (ACME)	Average LFC (Plass)
SmMSTRG.1029	-0.352754	0.117	0.129	0.0158509	1		-0.298056	0.178	0.174	0.416477	1		SmMSTRG.1029	-0.352754	-0.298056
SmMSTRG.10310	-3.12874	0.018	0.694	0	0		-3.24946	0.026	0.589	0	0		SmMSTRG.10310	-3.12874	-3.24946
SmMSTRG.10440	0.677188	0.146	0.026	2.6933e-59	6.05696e-55		0.776315	0.317	0.084	8.98552e-102	2.44505e-97		SmMSTRG.10440	0.677188	0.776315
SmMSTRG.10452	0.585586	0.126	0.024	7.63601e-49	1.71726e-44		0.264096	0.198	0.091	3.69848e-29	1.00639e-24		SmMSTRG.10452	0.585586	0.264096
SmMSTRG.1050	-1.28709	0.006	0.153	8.03545e-136	1.80709e-131		-3.20934	0.022	0.633	0	0		SmMSTRG.1050	-1.28709	-3.20934
SmMSTRG.10504	0.419375	0.188	0.066	4.67709e-42	1.05183e-37		0.361223	0.239	0.107	8.46433e-38	2.30323e-33		SmMSTRG.10504	0.419375	0.361223
SmMSTRG.10525	0.638167	0.164	0.032	2.98664e-62	6.71666e-58		0.532288	0.187	0.056	1.5003e-49	4.08247e-45		SmMSTRG.10525	0.638167	0.532288
SmMSTRG.10638	1.03522	0.188	0.011	8.34047e-109	1.87569e-104		0.440296	0.12	0.028	3.14765e-37	8.56506e-33		SmMSTRG.10638	1.03522	0.440296
SmMSTRG.10693	0.630684	0.105	0.012	1.95616e-49	4.3992e-45		0.617652	0.274	0.081	1.61627e-76	4.39802e-72		SmMSTRG.10693	0.630684	0.617652
SmMSTRG.10880	-0.857804	0.084	0.178	1.37705e-37	3.09685e-33		-0.681313	0.092	0.161	7.20767e-25	1.96128e-20		SmMSTRG.10880	-0.857804	-0.681313
SmMSTRG.10913	0.695872	0.174	0.031	4.55723e-70	1.02488e-65		0.342104	0.483	0.271	1.23035e-51	3.3479e-47		SmMSTRG.10913	0.695872	0.342104
SmMSTRG.1092	0.301263	0.148	0.058	4.3846e-29	9.86052e-25		0.296782	0.592	0.385	2.05936e-41	5.60371e-37		SmMSTRG.1092	0.301263	0.296782
SmMSTRG.11053	-1.2659	0.003	0.123	1.17691e-113	2.64675e-109		-2.1915	0.016	0.289	0	0		SmMSTRG.11053	-1.2659	-2.1915
SmMSTRG.11067	0.260832	0.109	0.041	3.24091e-22	7.28848e-18		0.537253	0.609	0.323	1.9893e-98	5.41307e-94		SmMSTRG.11067	0.260832	0.537253
SmMSTRG.11147	0.763781	0.166	0.024	2.61951e-74	5.89102e-70		1.04243	0.532	0.154	4.09385e-201	1.11398e-196		SmMSTRG.11147	0.763781	1.04243
SmMSTRG.11260	0.606079	0.13	0.028	5.18444e-47	1.16593e-42		0.449282	0.655	0.387	1.49016e-78	4.05488e-74		SmMSTRG.11260	0.606079	0.449282
SmMSTRG.11390	1.81774	0.517	0.04	0	0		1.88334	0.792	0.157	0	0		SmMSTRG.11390	1.81774	1.88334
SmMSTRG.11390	1.81774	0.517	0.04	0	0		1.88334	0.792	0.157	0	0		SmMSTRG.11390	1.81774	1.88334
SmMSTRG.11423	0.449719	0.13	0.037	9.20208e-37	2.06945e-32		0.32226	0.652	0.431	1.25023e-50	3.40199e-46		SmMSTRG.11423	0.449719	0.32226
SmMSTRG.11524	-1.13329	0.027	0.153	1.84965e-86	4.15969e-82		-1.23115	0.055	0.198	3.62981e-109	9.87708e-105		SmMSTRG.11524	-1.13329	-1.23115
SmMSTRG.11697	-0.997355	0.012	0.111	1.4317e-76	3.21974e-72		-1.06108	0.022	0.125	5.8229e-100	1.58447e-95		SmMSTRG.11697	-0.997355	-1.06108
SmMSTRG.11751	0.725072	0.229	0.048	8.73864e-86	1.96523e-81		0.981499	0.365	0.087	4.49421e-133	1.22292e-128		SmMSTRG.11751	0.725072	0.981499
SmMSTRG.11928	0.640845	0.197	0.047	8.32503e-66	1.87222e-61		0.412981	0.645	0.382	5.90514e-77	1.60685e-72		SmMSTRG.11928	0.640845	0.412981
SmMSTRG.11929	0.450755	0.102	0.024	4.04105e-34	9.08793e-30		0.601387	0.258	0.074	2.94327e-73	8.00893e-69		SmMSTRG.11929	0.450755	0.601387
SmMSTRG.11987	0.389256	0.101	0.027	8.95872e-30	2.01473e-25		0.367111	0.326	0.16	1.69208e-44	4.60431e-40		SmMSTRG.11987	0.389256	0.367111
SmMSTRG.1199	0.701119	0.191	0.041	4.60339e-69	1.03526e-64		0.601352	0.618	0.318	2.84884e-108	7.75197e-104		SmMSTRG.1199	0.701119	0.601352
SmMSTRG.12008	0.501768	0.106	0.022	1.29344e-38	2.90881e-34		0.508338	0.128	0.028	7.50213e-42	2.0414e-37		SmMSTRG.12008	0.501768	0.508338
SmMSTRG.12069	-0.34173	0.177	0.178	0.101091	1		0.281318	0.276	0.143	4.29834e-32	1.16962e-27		SmMSTRG.12069	-0.34173	0.281318
SmMSTRG.12115	0.533746	0.222	0.074	2.47773e-55	5.57217e-51		0.594496	0.375	0.143	8.73219e-85	2.37611e-80		SmMSTRG.12115	0.533746	0.594496
SmMSTRG.12183	-2.87617	0.016	0.609	0	0		-2.96589	0.031	0.549	0	0		SmMSTRG.12183	-2.87617	-2.96589
SmMSTRG.1222	-1.93719	0.019	0.344	0	0		-1.61826	0.034	0.25	5.57809e-248	1.51785e-243		SmMSTRG.1222	-1.93719	-1.61826
SmMSTRG.12380	-1.10625	0.067	0.226	1.16704e-90	2.62456e-86		-1.0617	0.178	0.336	4.56914e-87	1.24331e-82		SmMSTRG.12380	-1.10625	-1.0617
SmMSTRG.12432	0.54531	0.114	0.023	1.30306e-42	2.93045e-38		0.369358	0.6	0.361	3.55307e-62	9.66827e-58		SmMSTRG.12432	0.54531	0.369358
SmMSTRG.12624	0.505835	0.104	0.019	6.77485e-41	1.5236e-36		1.04219	0.288	0.046	2.76431e-123	7.52196e-119		SmMSTRG.12624	0.505835	1.04219
SmMSTRG.12631	-1.21682	0.044	0.211	2.68903e-112	6.04735e-108		-1.33846	0.072	0.272	2.25576e-166	6.13815e-162		SmMSTRG.12631	-1.21682	-1.33846
SmMSTRG.13018	-2.80422	0.03	0.659	0	0		-2.50448	0.03	0.428	0	0		SmMSTRG.13018	-2.80422	-2.50448
SmMSTRG.13132	0.672607	0.197	0.044	8.31929e-70	1.87093e-65		0.558929	0.749	0.439	1.60712e-132	4.37314e-128		SmMSTRG.13132	0.672607	0.558929
SmMSTRG.13143	0.532425	0.155	0.045	6.36837e-44	1.43218e-39		0.710983	0.483	0.229	1.6995e-93	4.6245e-89		SmMSTRG.13143	0.532425	0.710983
SmMSTRG.13144	0.485429	0.182	0.063	1.06953e-42	2.40526e-38		0.736797	0.335	0.128	6.81364e-77	1.85406e-72		SmMSTRG.13144	0.485429	0.736797
SmMSTRG.13147	0.56082	0.361	0.155	3.2135e-67	7.22684e-63		0.794925	0.634	0.337	9.68395e-130	2.6351e-125		SmMSTRG.13147	0.56082	0.794925
SmMSTRG.13213	1.2981	0.296	0.024	5.45243e-172	1.2262e-167		1.01896	0.406	0.101	1.54588e-151	4.2065e-147		SmMSTRG.13213	1.2981	1.01896
SmMSTRG.13335	0.835866	0.288	0.069	7.95666e-103	1.78937e-98		0.650014	0.514	0.231	6.52656e-105	1.77594e-100		SmMSTRG.13335	0.835866	0.650014
SmMSTRG.13435	-0.683477	0.068	0.136	1.04708e-23	2.35478e-19		-0.253598	0.103	0.104	0.420594	1		SmMSTRG.13435	-0.683477	-0.253598
SmMSTRG.13512	0.762843	0.136	0.017	6.30843e-64	1.4187e-59		0.735543	0.518	0.195	2.88755e-136	7.85733e-132		SmMSTRG.13512	0.762843	0.735543
SmMSTRG.13634	0.467401	0.142	0.037	1.08275e-43	2.435e-39		0.777861	0.418	0.132	1.5209e-125	4.13852e-121		SmMSTRG.13634	0.467401	0.777861
SmMSTRG.13683	-2.02956	0.14	0.63	0	0		-1.64306	0.127	0.342	9.13137e-156	2.48474e-151		SmMSTRG.13683	-2.02956	-1.64306
SmMSTRG.13717	0.540375	0.139	0.037	6.16401e-43	1.38622e-38		0.329805	0.339	0.165	1.32879e-46	3.61576e-42		SmMSTRG.13717	0.540375	0.329805
SmMSTRG.13759	-0.425699	0.113	0.14	2.61749e-05	0.588648		-0.391839	0.218	0.216	0.0577919	1		SmMSTRG.13759	-0.425699	-0.391839
SmMSTRG.13790	0.45401	0.101	0.021	4.73409e-36	1.06465e-31		0.547311	0.273	0.094	1.24819e-65	3.39646e-61		SmMSTRG.13790	0.45401	0.547311
SmMSTRG.13986	-0.373805	0.108	0.122	0.00927285	1		-0.281517	0.138	0.127	0.661546	1		SmMSTRG.13986	-0.373805	-0.281517
SmMSTRG.14077	0.768309	0.177	0.028	3.04031e-76	6.83734e-72		0.844769	0.329	0.082	5.33069e-112	1.45053e-107		SmMSTRG.14077	0.768309	0.844769
SmMSTRG.14136	-2.46447	0.017	0.485	0	0		-2.53835	0.032	0.438	0	0		SmMSTRG.14136	-2.46447	-2.53835
SmMSTRG.14148	0.549523	0.17	0.049	1.59261e-48	3.58161e-44		0.560228	0.695	0.417	9.8984e-109	2.69345e-104		SmMSTRG.14148	0.549523	0.560228
SmMSTRG.14458	0.509245	0.121	0.024	1.17526e-45	2.64305e-41		0.759776	0.166	0.03	4.39277e-62	1.19532e-57		SmMSTRG.14458	0.509245	0.759776
SmMSTRG.14546	0.561161	0.122	0.022	4.6627e-48	1.04859e-43		0.556442	0.242	0.077	3.31854e-61	9.03009e-57		SmMSTRG.14546	0.561161	0.556442
SmMSTRG.14793	0.89508	0.257	0.045	3.39065e-109	7.62524e-105		0.71977	0.827	0.489	9.18585e-213	2.49956e-208		SmMSTRG.14793	0.89508	0.71977
SmMSTRG.15015	0.762742	0.204	0.041	9.01077e-78	2.02643e-73		0.332763	0.659	0.416	3.66595e-57	9.97543e-53		SmMSTRG.15015	0.762742	0.332763
SmMSTRG.15032	-0.859756	0.042	0.131	6.12659e-45	1.37781e-40		-0.761847	0.082	0.151	3.53456e-27	9.61789e-23		SmMSTRG.15032	-0.859756	-0.761847
SmMSTRG.15127	0.433019	0.104	0.024	2.67648e-35	6.01914e-31		0.360492	0.366	0.185	4.59043e-47	1.2491e-42		SmMSTRG.15127	0.433019	0.360492
SmMSTRG.15213	-1.54499	0.002	0.189	1.52966e-185	3.44004e-181		-1.49574	0.005	0.158	3.24106e-237	8.81925e-233		SmMSTRG.15213	-1.54499	-1.49574
SmMSTRG.15297	0.257763	0.106	0.043	3.48548e-20	7.8385e-16		0.432848	0.384	0.172	1.10125e-63	2.99661e-59		SmMSTRG.15297	0.257763	0.432848
SmMSTRG.15498	1.41667	0.328	0.023	8.45837e-201	1.9022e-196		1.89636	0.613	0.081	0	0		SmMSTRG.15498	1.41667	1.89636
SmMSTRG.15537	-1.88599	0.008	0.278	5.4789e-266	1.23215e-261		-2.24485	0.012	0.322	0	0		SmMSTRG.15537	-1.88599	-2.24485
SmMSTRG.15572	0.486821	0.121	0.03	2.91283e-38	6.55066e-34		0.622019	0.26	0.079	2.57381e-70	7.0036e-66		SmMSTRG.15572	0.486821	0.622019
SmMSTRG.15607	0.661775	0.155	0.03	2.47763e-59	5.57194e-55		0.449981	0.622	0.364	2.86157e-72	7.78661e-68		SmMSTRG.15607	0.661775	0.449981
SmMSTRG.15619	0.389349	0.106	0.033	6.63028e-28	1.49108e-23		0.260558	0.303	0.164	9.60232e-31	2.61289e-26		SmMSTRG.15619	0.389349	0.260558
SmMSTRG.15619	0.389349	0.106	0.033	6.63028e-28	1.49108e-23		0.260558	0.303	0.164	9.60232e-31	2.61289e-26		SmMSTRG.15619	0.389349	0.260558
SmMSTRG.15620	-1.98841	0.011	0.338	0	0		-2.93647	0.024	0.552	0	0		SmMSTRG.15620	-1.98841	-2.93647
SmMSTRG.1566	-2.63167	0.017	0.574	0	0		-4.06112	0.047	0.883	0	0		SmMSTRG.1566	-2.63167	-4.06112
SmMSTRG.15670	0.874934	0.396	0.108	5.29603e-137	1.19102e-132		0.554243	0.774	0.488	2.75122e-137	7.48635e-133		SmMSTRG.15670	0.874934	0.554243
SmMSTRG.15777	1.16033	0.357	0.061	3.49621e-167	7.86263e-163		1.10287	0.96	0.614	0	0		SmMSTRG.15777	1.16033	1.10287
SmMSTRG.15845	0.782741	0.234	0.054	1.95783e-83	4.40296e-79		0.539244	0.686	0.373	7.02069e-117	1.9104e-112		SmMSTRG.15845	0.782741	0.539244
SmMSTRG.15846	0.913257	0.187	0.021	1.46697e-92	3.29907e-88		1.46853	0.774	0.215	0	0		SmMSTRG.15846	0.913257	1.46853
SmMSTRG.15848	1.32694	0.561	0.113	1.99031e-279	4.47602e-275		0.852305	0.843	0.486	8.971e-286	2.4411e-281		SmMSTRG.15848	1.32694	0.852305
SmMSTRG.15856	0.302199	0.108	0.037	3.2773e-25	7.37031e-21		0.33439	0.183	0.077	2.12648e-31	5.78637e-27		SmMSTRG.15856	0.302199	0.33439
SmMSTRG.15902	-0.942163	0.064	0.172	4.14099e-51	9.31268e-47		-0.647325	0.07	0.125	3.29159e-19	8.95675e-15		SmMSTRG.15902	-0.942163	-0.647325
SmMSTRG.15917	0.57962	0.116	0.021	7.791e-46	1.75212e-41		0.409526	0.234	0.091	5.8761e-46	1.59895e-41		SmMSTRG.15917	0.57962	0.409526
SmMSTRG.15939	-1.69383	0.079	0.372	9.18837e-225	2.06637e-220		-1.02623	0.162	0.289	1.0901e-59	2.96626e-55		SmMSTRG.15939	-1.69383	-1.02623
SmMSTRG.15945	-0.781548	0.13	0.224	2.88177e-32	6.4808e-28		-0.950697	0.439	0.563	1.08197e-99	2.94414e-95		SmMSTRG.15945	-0.781548	-0.950697
SmMSTRG.15955	-0.91555	0.04	0.149	2.28826e-61	5.14606e-57		-1.07935	0.173	0.328	7.75466e-84	2.11012e-79		SmMSTRG.15955	-0.91555	-1.07935
SmMSTRG.15974	0.869511	0.288	0.059	9.14688e-114	2.05704e-109		0.708256	0.53	0.214	1.35284e-129	3.6812e-125		SmMSTRG.15974	0.869511	0.708256
SmMSTRG.16014	0.394514	0.145	0.047	2.44048e-36	5.4884e-32		0.403666	0.267	0.103	2.89634e-53	7.88124e-49		SmMSTRG.16014	0.394514	0.403666
SmMSTRG.16108	-0.839134	0.211	0.324	5.15915e-43	1.16024e-38		-0.91365	0.148	0.228	4.75046e-27	1.29265e-22		SmMSTRG.16108	-0.839134	-0.91365
SmMSTRG.16244	-1.02628	0.018	0.126	2.19215e-78	4.92993e-74		-0.678467	0.04	0.104	1.12162e-34	3.05205e-30		SmMSTRG.16244	-1.02628	-0.678467
SmMSTRG.16245	-0.594633	0.09	0.139	5.96551e-13	1.34158e-08		-0.356979	0.162	0.16	0.329012	1		SmMSTRG.16245	-0.594633	-0.356979
SmMSTRG.16363	0.681905	0.12	0.015	1.90075e-56	4.27459e-52		1.09823	0.376	0.077	4.7831e-155	1.30153e-150		SmMSTRG.16363	0.681905	1.09823
SmMSTRG.16507	-0.977265	0.008	0.106	6.53097e-82	1.46875e-77		-2.50323	0.011	0.405	0	0		SmMSTRG.16507	-0.977265	-2.50323
SmMSTRG.16517	-0.839029	0.095	0.181	8.53044e-31	1.91841e-26		-0.36848	0.136	0.137	0.239667	1		SmMSTRG.16517	-0.839029	-0.36848
SmMSTRG.16581	-2.64537	0.033	0.594	0	0		-2.66503	0.079	0.562	0	0		SmMSTRG.16581	-2.64537	-2.66503
SmMSTRG.16669	-3.11853	0.078	0.817	0	0		-2.33492	0.118	0.582	0	0		SmMSTRG.16669	-3.11853	-2.33492
SmMSTRG.16896	0.701813	0.149	0.024	7.13103e-63	1.6037e-58		1.14452	0.569	0.152	7.96046e-239	2.16612e-234		SmMSTRG.16896	0.701813	1.14452
SmMSTRG.1692	-3.56093	0.066	0.897	0	0		-2.90712	0.071	0.544	0	0		SmMSTRG.1692	-3.56093	-2.90712
SmMSTRG.16979	1.05546	0.389	0.074	1.46949e-172	3.30474e-168		0.944382	0.643	0.27	1.0398e-203	2.82939e-199		SmMSTRG.16979	1.05546	0.944382
SmMSTRG.17020	-3.12474	0.05	0.614	0	0		-3.77139	0.082	0.624	0	0		SmMSTRG.17020	-3.12474	-3.77139
SmMSTRG.17069	-0.779415	0.033	0.104	3.14475e-35	7.07223e-31		-0.707717	0.068	0.117	2.93233e-17	7.97916e-13		SmMSTRG.17069	-0.779415	-0.707717
SmMSTRG.17170	0.618543	0.136	0.026	3.48581e-53	7.83923e-49		0.537675	0.672	0.373	3.47256e-110	9.44917e-106		SmMSTRG.17170	0.618543	0.537675
SmMSTRG.17332	-1.66906	0.015	0.269	1.76548e-236	3.9704e-232		-2.69576	0.027	0.52	0	0		SmMSTRG.17332	-1.66906	-2.69576
SmMSTRG.17345	0.628674	0.186	0.046	2.52725e-61	5.68353e-57		0.40394	0.703	0.441	5.77779e-79	1.57219e-74		SmMSTRG.17345	0.628674	0.40394
SmMSTRG.1737	-1.54453	0.02	0.233	2.66417e-182	5.99145e-178		-1.02916	0.023	0.129	5.82237e-101	1.58433e-96		SmMSTRG.1737	-1.54453	-1.02916
SmMSTRG.17439	0.520324	0.116	0.023	2.1228e-43	4.77396e-39		0.586048	0.2	0.052	6.22076e-60	1.69273e-55		SmMSTRG.17439	0.520324	0.586048
SmMSTRG.17579	0.784897	0.155	0.02	1.56745e-71	3.52503e-67		0.887774	0.538	0.2	1.75301e-161	4.77012e-157		SmMSTRG.17579	0.784897	0.887774
SmMSTRG.1775	-1.02835	0.014	0.12	2.12879e-82	4.78745e-78		-1.61726	0.064	0.274	2.6087e-193	7.09853e-189		SmMSTRG.1775	-1.02835	-1.61726
SmMSTRG.17787	0.30477	0.845	0.642	4.92621e-41	1.10785e-36		0.346523	0.662	0.452	2.48088e-42	6.75074e-38		SmMSTRG.17787	0.30477	0.346523
SmMSTRG.17801	-0.816773	0.028	0.105	1.62895e-42	3.66334e-38		-1.03059	0.032	0.128	6.54149e-75	1.78e-70		SmMSTRG.17801	-0.816773	-1.03059
SmMSTRG.17863	0.687419	0.318	0.094	6.3818e-94	1.4352e-89		0.553209	0.852	0.563	2.99862e-165	8.15955e-161		SmMSTRG.17863	0.687419	0.553209
SmMSTRG.17892	-0.811217	0.058	0.152	1.43018e-42	3.21634e-38		-1.0241	0.184	0.349	7.14435e-89	1.94405e-84		SmMSTRG.17892	-0.811217	-1.0241
SmMSTRG.17907	-0.648884	0.089	0.151	1.20007e-18	2.69883e-14		-0.802841	0.1	0.156	5.50692e-17	1.49849e-12		SmMSTRG.17907	-0.648884	-0.802841
SmMSTRG.17952	0.568473	0.119	0.024	8.7675e-44	1.97172e-39		0.466296	0.686	0.399	1.75539e-99	4.77659e-95		SmMSTRG.17952	0.568473	0.466296
SmMSTRG.17975	0.660756	0.172	0.036	2.70574e-63	6.08494e-59		0.629779	0.648	0.33	1.18835e-123	3.23362e-119		SmMSTRG.17975	0.660756	0.629779
SmMSTRG.18032	0.734707	0.146	0.02	3.03142e-66	6.81736e-62		0.740191	0.366	0.116	1.28687e-103	3.5017e-99		SmMSTRG.18032	0.734707	0.740191
SmMSTRG.18267	1.27691	0.805	0.244	0	0		0.698855	0.978	0.773	0	0		SmMSTRG.18267	1.27691	0.698855
SmMSTRG.18279	1.25157	0.921	0.399	0	0		0.589928	0.993	0.877	0	0		SmMSTRG.18279	1.25157	0.589928
SmMSTRG.18350	0.372875	0.116	0.033	5.76643e-33	1.29681e-28		0.613233	0.241	0.064	4.09409e-72	1.11404e-67		SmMSTRG.18350	0.372875	0.613233
SmMSTRG.18457	0.337679	0.125	0.046	2.24109e-27	5.03999e-23		0.30534	0.25	0.117	2.21315e-35	6.02219e-31		SmMSTRG.18457	0.337679	0.30534
SmMSTRG.18494	0.456616	0.119	0.029	2.14798e-38	4.8306e-34		0.372606	0.223	0.08	5.00297e-48	1.36136e-43		SmMSTRG.18494	0.456616	0.372606
SmMSTRG.18573	0.559495	0.103	0.017	4.53467e-43	1.0198e-38		0.840372	0.491	0.168	2.65835e-146	7.23365e-142		SmMSTRG.18573	0.559495	0.840372
SmMSTRG.18792	-1.10476	0.126	0.287	2.59101e-78	5.82692e-74		-0.88111	0.224	0.342	6.44832e-52	1.75465e-47		SmMSTRG.18792	-1.10476	-0.88111
SmMSTRG.19280	0.554074	0.117	0.019	1.63123e-48	3.66847e-44		0.672684	0.136	0.018	7.937e-57	2.15974e-52		SmMSTRG.19280	0.554074	0.672684
SmMSTRG.19445	1.62015	0.782	0.165	0	0		1.06448	0.794	0.359	0	0		SmMSTRG.19445	1.62015	1.06448
SmMSTRG.19511	0.519963	0.106	0.024	8.62229e-37	1.93907e-32		0.405959	0.719	0.437	2.47048e-90	6.72243e-86		SmMSTRG.19511	0.519963	0.405959
SmMSTRG.19591	-0.607702	0.052	0.102	7.63806e-17	1.71772e-12		-0.625763	0.114	0.158	1.20327e-11	3.27423e-07		SmMSTRG.19591	-0.607702	-0.625763
SmMSTRG.19633	-1.78562	0.133	0.532	0	0		-1.57363	0.673	0.91	0	0		SmMSTRG.19633	-1.78562	-1.57363
SmMSTRG.19645	-1.41045	0.003	0.17	2.6992e-160	6.07023e-156		-2.5129	0.02	0.454	0	0		SmMSTRG.19645	-1.41045	-2.5129
SmMSTRG.19649	-1.3334	0.004	0.156	8.29309e-143	1.86503e-138		-2.66773	0.023	0.506	0	0		SmMSTRG.19649	-1.3334	-2.66773
SmMSTRG.19669	-2.27086	0.045	0.506	0	0		-2.08375	0.042	0.346	0	0		SmMSTRG.19669	-2.27086	-2.08375
SmMSTRG.19681	-1.39423	0.015	0.185	1.48188e-144	3.3326e-140		-1.34692	0.043	0.213	2.43005e-160	6.6124e-156		SmMSTRG.19681	-1.39423	-1.34692
SmMSTRG.1971	0.317403	0.262	0.115	2.34661e-41	5.27729e-37		0.359417	0.242	0.098	3.98215e-45	1.08358e-40		SmMSTRG.1971	0.317403	0.359417
SmMSTRG.19802	0.604617	0.134	0.028	6.78631e-49	1.52617e-44		0.326161	0.601	0.366	1.61061e-55	4.38263e-51		SmMSTRG.19802	0.604617	0.326161
SmMSTRG.19803	-1.67783	0.007	0.223	3.36543e-208	7.56851e-204		-1.3192	0.033	0.17	4.05674e-129	1.10388e-124		SmMSTRG.19803	-1.67783	-1.3192
SmMSTRG.19928	0.53398	0.148	0.041	1.94851e-43	4.38202e-39		0.324403	0.206	0.094	5.4368e-31	1.47941e-26		SmMSTRG.19928	0.53398	0.324403
SmMSTRG.20143	-1.4164	0.005	0.176	1.3574e-161	3.05265e-157		-2.27011	0.005	0.354	0	0		SmMSTRG.20143	-1.4164	-2.27011
SmMSTRG.20195	1.1023	0.3	0.041	9.23668e-148	2.07724e-143		1.51708	0.555	0.092	1.66622e-306	4.53394e-302		SmMSTRG.20195	1.1023	1.51708
SmMSTRG.20196	0.504732	0.308	0.114	4.43155e-67	9.96612e-63		0.276546	0.373	0.198	1.37611e-40	3.74454e-36		SmMSTRG.20196	0.504732	0.276546
SmMSTRG.20267	0.393062	0.201	0.077	2.64727e-40	5.95344e-36		0.326681	0.365	0.184	1.51419e-46	4.12025e-42		SmMSTRG.20267	0.393062	0.326681
SmMSTRG.20282	0.522703	0.104	0.02	1.53724e-39	3.45709e-35		1.01761	0.618	0.218	8.689e-221	2.36436e-216		SmMSTRG.20282	0.522703	1.01761
SmMSTRG.20542	-1.91803	0.009	0.303	4.93126e-292	1.10899e-287		-3.31066	0.02	0.646	0	0		SmMSTRG.20542	-1.91803	-3.31066
SmMSTRG.20672	1.46374	0.635	0.119	0	0		1.18043	0.896	0.448	0	0		SmMSTRG.20672	1.46374	1.18043
SmMSTRG.20788	0.710902	0.172	0.036	4.44934e-64	1.00061e-59		0.56055	0.529	0.234	1.47444e-105	4.01209e-101		SmMSTRG.20788	0.710902	0.56055
SmMSTRG.20935	0.773698	0.21	0.041	8.74468e-83	1.96659e-78		0.342205	0.635	0.386	2.04648e-61	5.56868e-57		SmMSTRG.20935	0.773698	0.342205
SmMSTRG.20939	-1.31687	0.021	0.175	2.65048e-119	5.96068e-115		-1.50569	0.047	0.202	1.07869e-132	2.93521e-128		SmMSTRG.20939	-1.31687	-1.50569
SmMSTRG.20955	1.40737	0.62	0.115	0	0		1.00024	0.859	0.522	8.23693e-302	2.24135e-297		SmMSTRG.20955	1.40737	1.00024
SmMSTRG.20956	1.68077	0.904	0.263	0	0		0.994447	0.851	0.532	1.00527e-278	2.73545e-274		SmMSTRG.20956	1.68077	0.994447
SmMSTRG.21024	-3.22806	0.078	0.865	0	0		-2.89458	0.075	0.701	0	0		SmMSTRG.21024	-3.22806	-2.89458
SmMSTRG.21224	0.79639	0.143	0.015	1.11911e-70	2.51676e-66		1.04702	0.582	0.177	2.83457e-223	7.71315e-219		SmMSTRG.21224	0.79639	1.04702
SmMSTRG.21299	-1.61828	0.02	0.237	1.42676e-188	3.20864e-184		-1.06571	0.035	0.149	4.02443e-95	1.09509e-90		SmMSTRG.21299	-1.61828	-1.06571
SmMSTRG.21643	-3.18835	0.022	0.712	0	0		-3.36175	0.026	0.598	0	0		SmMSTRG.21643	-3.18835	-3.36175
SmMSTRG.21729	-1.5498	0.006	0.161	7.27332e-142	1.6357e-137		-1.54052	0.015	0.154	3.49425e-171	9.50819e-167		SmMSTRG.21729	-1.5498	-1.54052
SmMSTRG.21960	-0.424069	0.089	0.107	0.00133005	1		-0.439001	0.133	0.16	2.93895e-05	0.799717		SmMSTRG.21960	-0.424069	-0.439001
SmMSTRG.22003	-1.28921	0.003	0.137	7.77354e-128	1.74819e-123		-1.65996	0.011	0.167	4.09448e-217	1.11415e-212		SmMSTRG.22003	-1.28921	-1.65996
SmMSTRG.22048	0.513478	0.104	0.017	3.51672e-42	7.90875e-38		0.317602	0.191	0.084	8.13663e-31	2.21406e-26		SmMSTRG.22048	0.513478	0.317602
SmMSTRG.22097	-1.60243	0.009	0.227	9.24646e-206	2.07944e-201		-3.14983	0.033	0.659	0	0		SmMSTRG.22097	-1.60243	-3.14983
SmMSTRG.22251	0.716691	0.167	0.032	4.1013e-65	9.22341e-61		0.561936	0.675	0.366	3.35486e-122	9.12891e-118		SmMSTRG.22251	0.716691	0.561936
SmMSTRG.22306	-1.4718	0.025	0.221	3.3805e-159	7.6024e-155		-1.14651	0.037	0.155	9.60065e-98	2.61243e-93		SmMSTRG.22306	-1.4718	-1.14651
SmMSTRG.22350	0.756424	0.173	0.029	2.48653e-72	5.59195e-68		0.649946	0.719	0.361	7.72967e-166	2.10332e-161		SmMSTRG.22350	0.756424	0.649946
SmMSTRG.22452	-1.74012	0.007	0.263	4.19308e-252	9.42982e-248		-2.39602	0.009	0.408	0	0		SmMSTRG.22452	-1.74012	-2.39602
SmMSTRG.22464	0.814097	0.193	0.032	3.04368e-81	6.84493e-77		0.631592	0.622	0.318	1.13105e-114	3.0777e-110		SmMSTRG.22464	0.814097	0.631592
SmMSTRG.22485	0.639316	0.112	0.017	7.82561e-49	1.7599e-44		0.514938	0.6	0.309	1.46157e-96	3.97708e-92		SmMSTRG.22485	0.639316	0.514938
SmMSTRG.2252	0.945764	0.286	0.055	4.94858e-118	1.11289e-113		0.672436	0.874	0.571	1.19481e-238	3.25119e-234		SmMSTRG.2252	0.945764	0.672436
SmMSTRG.22526	0.717677	0.24	0.06	9.76516e-81	2.19609e-76		0.507669	0.335	0.155	1.79579e-53	4.88651e-49		SmMSTRG.22526	0.717677	0.507669
SmMSTRG.22538	-1.13068	0.014	0.137	4.39284e-98	9.87906e-94		-0.865249	0.037	0.112	8.45139e-46	2.29971e-41		SmMSTRG.22538	-1.13068	-0.865249
SmMSTRG.22641	-1.11957	0.016	0.145	3.04434e-100	6.84641e-96		-0.757689	0.027	0.101	1.71183e-53	4.65805e-49		SmMSTRG.22641	-1.11957	-0.757689
SmMSTRG.22688	0.643635	0.158	0.034	3.50305e-57	7.878e-53		1.05061	0.303	0.05	1.96177e-129	5.33819e-125		SmMSTRG.22688	0.643635	1.05061
SmMSTRG.22828	-0.670139	0.104	0.17	7.2515e-20	1.63079e-15		-0.546784	0.117	0.15	2.85439e-07	0.00776708		SmMSTRG.22828	-0.670139	-0.546784
SmMSTRG.22903	1.16791	0.417	0.075	1.93838e-196	4.35922e-192		0.762826	0.401	0.141	4.66363e-107	1.26902e-102		SmMSTRG.22903	1.16791	0.762826
SmMSTRG.23015	-0.525999	0.098	0.141	3.25533e-10	7.3209e-06		-0.439716	0.1	0.119	0.000720258	1		SmMSTRG.23015	-0.525999	-0.439716
SmMSTRG.23128	0.666051	0.145	0.023	8.33868e-62	1.87529e-57		0.580725	0.269	0.089	1.50801e-67	4.10345e-63		SmMSTRG.23128	0.666051	0.580725
SmMSTRG.23183	0.633116	0.137	0.026	6.97616e-53	1.56887e-48		0.541936	0.202	0.063	4.64481e-52	1.2639e-47		SmMSTRG.23183	0.633116	0.541936
SmMSTRG.23294	0.811191	0.256	0.051	5.29065e-101	1.18981e-96		0.602184	0.724	0.4	9.34037e-134	2.54161e-129		SmMSTRG.23294	0.811191	0.602184
SmMSTRG.23440	0.572319	0.171	0.041	7.53925e-57	1.6955e-52		0.48371	0.382	0.176	1.3874e-63	3.77525e-59		SmMSTRG.23440	0.572319	0.48371
SmMSTRG.23662	-0.58059	0.074	0.116	1.885e-11	4.23918e-07		-0.657856	0.094	0.141	1.5977e-13	4.34751e-09		SmMSTRG.23662	-0.58059	-0.657856
SmMSTRG.2380	0.46907	0.139	0.037	3.5597e-42	8.00541e-38		0.514661	0.193	0.063	6.31823e-47	1.71925e-42		SmMSTRG.2380	0.46907	0.514661
SmMSTRG.2416	-1.48052	0.01	0.196	1.06871e-169	2.40342e-165		-1.34711	0.027	0.181	1.68967e-165	4.59776e-161		SmMSTRG.2416	-1.48052	-1.34711
SmMSTRG.2506	-0.353005	0.365	0.36	6.54815e-06	0.147261		-0.447936	0.45	0.472	3.02045e-16	8.21894e-12		SmMSTRG.2506	-0.353005	-0.447936
SmMSTRG.2626	0.59244	0.171	0.04	2.04282e-57	4.5941e-53		0.787487	0.545	0.217	7.06975e-146	1.92375e-141		SmMSTRG.2626	0.59244	0.787487
SmMSTRG.2768	-1.01052	0.012	0.119	2.24097e-85	5.03971e-81		-1.13939	0.034	0.173	1.57156e-129	4.27637e-125		SmMSTRG.2768	-1.01052	-1.13939
SmMSTRG.2815	1.04103	0.462	0.106	1.30223e-190	2.92857e-186		0.602328	0.881	0.572	2.88608e-198	7.85332e-194		SmMSTRG.2815	1.04103	0.602328
SmMSTRG.2844	0.724218	0.191	0.042	5.01706e-69	1.12829e-64		0.522351	0.776	0.479	8.44766e-124	2.29869e-119		SmMSTRG.2844	0.724218	0.522351
SmMSTRG.2885	0.965731	0.252	0.046	1.10476e-105	2.48449e-101		0.749921	0.835	0.449	5.08806e-249	1.38451e-244		SmMSTRG.2885	0.965731	0.749921
SmMSTRG.2911	0.625186	0.114	0.016	7.7199e-51	1.73613e-46		0.576544	0.615	0.312	7.99685e-112	2.17602e-107		SmMSTRG.2911	0.625186	0.576544
SmMSTRG.3053	0.378831	0.125	0.039	3.69368e-32	8.30671e-28		0.504198	0.577	0.309	4.48596e-89	1.22067e-84		SmMSTRG.3053	0.378831	0.504198
SmMSTRG.3169	-2.01138	0.027	0.38	0	0		-2.92943	0.139	0.778	0	0		SmMSTRG.3169	-2.01138	-2.92943
SmMSTRG.3175	0.744079	0.168	0.029	5.01268e-69	1.1273e-64		0.632467	0.639	0.323	1.77303e-127	4.8246e-123		SmMSTRG.3175	0.744079	0.632467
SmMSTRG.3261	0.711847	0.164	0.031	2.59032e-64	5.82538e-60		0.441821	0.514	0.285	1.2185e-59	3.31567e-55		SmMSTRG.3261	0.711847	0.441821
SmMSTRG.3265	0.628748	0.158	0.039	6.74783e-52	1.51752e-47		0.308562	0.569	0.361	1.43563e-42	3.9065e-38		SmMSTRG.3265	0.628748	0.308562
SmMSTRG.3517	0.85273	0.366	0.097	8.19811e-127	1.84367e-122		0.459631	0.48	0.248	9.1425e-69	2.48777e-64		SmMSTRG.3517	0.85273	0.459631
SmMSTRG.3546	0.559176	0.326	0.121	4.3763e-73	9.84186e-69		0.545047	0.48	0.222	2.85458e-88	7.7676e-84		SmMSTRG.3546	0.559176	0.545047
SmMSTRG.3569	0.43719	0.158	0.052	5.0222e-39	1.12944e-34		0.403686	0.483	0.264	1.22912e-60	3.34457e-56		SmMSTRG.3569	0.43719	0.403686
SmMSTRG.3619	1.00745	0.269	0.046	9.08618e-118	2.04339e-113		1.48961	0.538	0.116	6.79509e-263	1.84901e-258		SmMSTRG.3619	1.00745	1.48961
SmMSTRG.3731	0.707739	0.102	0.005	4.29366e-58	9.656e-54		1.36735	0.258	0.019	5.52948e-135	1.50463e-130		SmMSTRG.3731	0.707739	1.36735
SmMSTRG.3829	0.50723	0.109	0.023	2.53007e-39	5.68988e-35		0.398469	0.51	0.265	3.3021e-67	8.98533e-63		SmMSTRG.3829	0.50723	0.398469
SmMSTRG.3841	0.760521	0.116	0.006	7.07477e-66	1.59104e-61		1.40726	0.328	0.026	1.86256e-179	5.06821e-175		SmMSTRG.3841	0.760521	1.40726
SmMSTRG.392	-1.50109	0.001	0.188	7.51672e-186	1.69043e-181		-2.05685	0.007	0.296	0	0		SmMSTRG.392	-1.50109	-2.05685
SmMSTRG.3934	0.453748	0.201	0.07	7.90015e-46	1.77666e-41		0.623387	0.563	0.253	3.47384e-121	9.45266e-117		SmMSTRG.3934	0.453748	0.623387
SmMSTRG.3940	1.27113	0.299	0.031	2.32046e-163	5.21848e-159		1.46856	0.81	0.259	0	0		SmMSTRG.3940	1.27113	1.46856
SmMSTRG.3997	0.45472	0.105	0.024	6.17982e-36	1.38978e-31		0.400061	0.129	0.039	2.51808e-33	6.85193e-29		SmMSTRG.3997	0.45472	0.400061
SmMSTRG.4084	1.52275	0.379	0.029	2.07355e-236	4.6632e-232		1.56627	0.935	0.455	0	0		SmMSTRG.4084	1.52275	1.56627
SmMSTRG.4142	-1.29711	0.002	0.148	6.13684e-140	1.38011e-135		-2.09954	0.006	0.322	0	0		SmMSTRG.4142	-1.29711	-2.09954
SmMSTRG.4235	-1.71435	0.011	0.275	9.12749e-252	2.05268e-247		-1.8273	0.017	0.283	0	0		SmMSTRG.4235	-1.71435	-1.8273
SmMSTRG.4324	-0.770014	0.24	0.359	3.25318e-46	7.31607e-42		-0.631054	0.366	0.443	1.23991e-31	3.37392e-27		SmMSTRG.4324	-0.770014	-0.631054
SmMSTRG.4416	0.341742	0.138	0.05	3.29527e-30	7.41072e-26		0.44072	0.332	0.138	1.4438e-61	3.92872e-57		SmMSTRG.4416	0.341742	0.44072
SmMSTRG.4448	-1.77809	0.03	0.312	1.2934e-249	2.90873e-245		-1.24511	0.052	0.217	9.38313e-142	2.55324e-137		SmMSTRG.4448	-1.77809	-1.24511
SmMSTRG.4583	0.624444	0.125	0.025	5.26565e-47	1.18419e-42		0.434696	0.678	0.411	2.02638e-81	5.51399e-77		SmMSTRG.4583	0.624444	0.434696
SmMSTRG.4831	-2.56644	0.06	0.584	0	0		-2.81075	0.134	0.602	0	0		SmMSTRG.4831	-2.56644	-2.81075
SmMSTRG.5054	-1.84524	0.044	0.382	2.76196e-303	6.21138e-299		-2.33268	0.126	0.531	0	0		SmMSTRG.5054	-1.84524	-2.33268
SmMSTRG.5098	0.259607	0.165	0.069	3.29042e-28	7.39982e-24		0.324093	0.261	0.118	3.37105e-40	9.17296e-36		SmMSTRG.5098	0.259607	0.324093
SmMSTRG.5154	-3.55188	0.038	0.846	0	0		-3.20971	0.03	0.654	0	0		SmMSTRG.5154	-3.55188	-3.20971
SmMSTRG.5169	-0.827695	0.197	0.33	2.22625e-51	5.00662e-47		-0.945395	0.959	0.965	0	0		SmMSTRG.5169	-0.827695	-0.945395
SmMSTRG.517	0.406428	0.168	0.06	5.39112e-37	1.21241e-32		0.370238	0.301	0.139	1.11806e-46	3.04236e-42		SmMSTRG.517	0.406428	0.370238
SmMSTRG.5182	-1.12548	0.19	0.412	2.86288e-124	6.43832e-120		-1.52483	0.612	0.83	0	0		SmMSTRG.5182	-1.12548	-1.52483
SmMSTRG.5197	-1.71585	0.008	0.254	4.43868e-239	9.98214e-235		-2.06916	0.013	0.261	0	0		SmMSTRG.5197	-1.71585	-2.06916
SmMSTRG.5264	0.317019	0.103	0.029	2.00458e-29	4.50811e-25		0.565005	0.262	0.089	2.31273e-63	6.29316e-59		SmMSTRG.5264	0.317019	0.565005
SmMSTRG.5271	0.84911	0.242	0.046	1.31905e-98	2.96642e-94		0.644588	0.711	0.363	7.57544e-155	2.06135e-150		SmMSTRG.5271	0.84911	0.644588
SmMSTRG.5338	0.762609	0.28	0.07	1.30366e-95	2.93181e-91		0.564159	0.841	0.544	4.24067e-166	1.15393e-161		SmMSTRG.5338	0.762609	0.564159
SmMSTRG.5388	0.709471	0.193	0.043	1.84904e-69	4.15831e-65		0.434265	0.563	0.314	2.52456e-68	6.86958e-64		SmMSTRG.5388	0.709471	0.434265
SmMSTRG.5390	0.392371	0.114	0.033	2.33051e-32	5.24109e-28		0.589647	0.296	0.097	2.73174e-75	7.43333e-71		SmMSTRG.5390	0.392371	0.589647
SmMSTRG.5490	-1.5042	0.003	0.169	1.25987e-160	2.83333e-156		-1.27677	0.012	0.13	3.08263e-147	8.38813e-143		SmMSTRG.5490	-1.5042	-1.27677
SmMSTRG.5496	-2.85425	0.013	0.6	0	0		-2.14164	0.033	0.353	0	0		SmMSTRG.5496	-2.85425	-2.14164
SmMSTRG.5639	0.581208	0.11	0.021	2.42073e-42	5.44398e-38		0.434476	0.454	0.225	5.92035e-68	1.61099e-63		SmMSTRG.5639	0.581208	0.434476
SmMSTRG.5643	-1.24612	0.003	0.148	1.92102e-137	4.32017e-133		-2.40587	0.019	0.418	0	0		SmMSTRG.5643	-1.24612	-2.40587
SmMSTRG.5669	1.08642	0.24	0.025	3.23669e-125	7.27899e-121		0.997473	0.652	0.228	7.11907e-237	1.93717e-232		SmMSTRG.5669	1.08642	0.997473
SmMSTRG.5828	-3.29648	0.045	0.763	0	0		-2.71602	0.147	0.625	0	0		SmMSTRG.5828	-3.29648	-2.71602
SmMSTRG.5899	-0.51494	0.1	0.145	7.4333e-11	1.67168e-06		-0.877081	0.108	0.224	1.30447e-56	3.5496e-52		SmMSTRG.5899	-0.51494	-0.877081
SmMSTRG.5998	1.03034	0.361	0.067	2.61432e-158	5.87934e-154		0.491421	0.739	0.459	1.49583e-108	4.07031e-104		SmMSTRG.5998	1.03034	0.491421
SmMSTRG.6092	-0.841794	0.029	0.114	1.39125e-47	3.12878e-43		-0.27703	0.117	0.106	0.549065	1		SmMSTRG.6092	-0.841794	-0.27703
SmMSTRG.6262	1.4888	0.316	0.018	2.19853e-199	4.94426e-195		2.10405	0.655	0.073	0	0		SmMSTRG.6262	1.4888	2.10405
SmMSTRG.6316	-1.21868	0.016	0.141	1.75213e-98	3.94037e-94		-1.98662	0.029	0.215	8.81815e-212	2.39951e-207		SmMSTRG.6316	-1.21868	-1.98662
SmMSTRG.635	0.746174	0.146	0.019	2.30906e-67	5.19285e-63		0.740473	0.436	0.164	2.09249e-111	5.69388e-107		SmMSTRG.635	0.746174	0.740473
SmMSTRG.6412	-1.92384	0.008	0.292	3.38803e-283	7.61933e-279		-2.12927	0.018	0.337	0	0		SmMSTRG.6412	-1.92384	-2.12927
SmMSTRG.6422	-0.757982	0.077	0.164	1.45027e-33	3.26152e-29		-0.852718	0.159	0.28	3.01973e-52	8.21698e-48		SmMSTRG.6422	-0.757982	-0.852718
SmMSTRG.6486	1.67704	0.423	0.025	5.85235e-283	1.31613e-278		1.38229	0.441	0.071	4.0865e-218	1.11198e-213		SmMSTRG.6486	1.67704	1.38229
SmMSTRG.6508	0.496006	0.111	0.028	2.2241e-35	5.00179e-31		0.440335	0.695	0.42	1.93507e-89	5.26551e-85		SmMSTRG.6508	0.496006	0.440335
SmMSTRG.652	0.477683	0.106	0.021	1.10811e-38	2.49203e-34		0.454087	0.157	0.045	1.45176e-42	3.95037e-38		SmMSTRG.652	0.477683	0.454087
SmMSTRG.6703	0.789708	0.12	0.006	4.40241e-69	9.90058e-65		1.01693	0.321	0.056	2.41288e-135	6.56569e-131		SmMSTRG.6703	0.789708	1.01693
SmMSTRG.6772	-2.96297	0.021	0.631	0	0		-2.25966	0.029	0.379	0	0		SmMSTRG.6772	-2.96297	-2.25966
SmMSTRG.7157	1.04442	0.372	0.075	8.41714e-157	1.89293e-152		0.586786	0.83	0.521	1.77339e-171	4.82557e-167		SmMSTRG.7157	1.04442	0.586786
SmMSTRG.7187	-1.51263	0.016	0.225	1.10761e-183	2.4909e-179		-1.10162	0.036	0.139	1.39845e-79	3.80533e-75		SmMSTRG.7187	-1.51263	-1.10162
SmMSTRG.720	-2.66378	0.016	0.558	0	0		-2.0502	0.033	0.316	0	0		SmMSTRG.720	-2.66378	-2.0502
SmMSTRG.7281	0.671005	0.135	0.022	1.79892e-56	4.04559e-52		0.499763	0.545	0.275	3.14213e-88	8.55005e-84		SmMSTRG.7281	0.671005	0.499763
SmMSTRG.7334	1.04796	0.544	0.146	6.33672e-215	1.42506e-210		0.586137	0.93	0.682	4.62849e-242	1.25946e-237		SmMSTRG.7334	1.04796	0.586137
SmMSTRG.7502	-1.99694	0.01	0.339	0	0		-1.69962	0.016	0.224	1.91862e-291	5.22076e-287		SmMSTRG.7502	-1.99694	-1.69962
SmMSTRG.7619	-1.20745	0.03	0.16	8.00175e-88	1.79951e-83		-0.290326	0.329	0.297	0.526608	1		SmMSTRG.7619	-1.20745	-0.290326
SmMSTRG.7645	-1.20719	0.003	0.125	1.07084e-114	2.40821e-110		-1.32819	0.004	0.148	2.90371e-228	7.90129e-224		SmMSTRG.7645	-1.20719	-1.32819
SmMSTRG.7645	-1.20719	0.003	0.125	1.07084e-114	2.40821e-110		-1.32819	0.004	0.148	2.90371e-228	7.90129e-224		SmMSTRG.7645	-1.20719	-1.32819
SmMSTRG.7733	-3.64645	0.044	0.897	0	0		-3.12417	0.045	0.68	0	0		SmMSTRG.7733	-3.64645	-3.12417
SmMSTRG.7804	-1.52927	0.009	0.204	3.36271e-181	7.56239e-177		-1.28311	0.02	0.176	4.72478e-184	1.28566e-179		SmMSTRG.7804	-1.52927	-1.28311
SmMSTRG.7817	0.332675	0.102	0.03	1.34002e-27	3.01356e-23		0.457	0.227	0.08	3.99731e-50	1.08771e-45		SmMSTRG.7817	0.332675	0.457
SmMSTRG.7861	0.346444	0.118	0.043	1.28111e-25	2.88109e-21		0.368046	0.201	0.071	3.15587e-43	8.58745e-39		SmMSTRG.7861	0.346444	0.368046
SmMSTRG.7872	0.622616	0.388	0.149	7.7943e-88	1.75286e-83		0.539011	0.824	0.585	2.74869e-136	7.47947e-132		SmMSTRG.7872	0.622616	0.539011
SmMSTRG.7881	0.593843	0.134	0.029	4.15243e-47	9.3384e-43		0.585078	0.765	0.443	2.97594e-156	8.09784e-152		SmMSTRG.7881	0.593843	0.585078
SmMSTRG.7889	0.644496	0.124	0.02	3.0412e-52	6.83935e-48		0.424454	0.647	0.377	4.3403e-81	1.18104e-76		SmMSTRG.7889	0.644496	0.424454
SmMSTRG.7906	-0.660082	0.083	0.141	2.66685e-17	5.99747e-13		-0.801853	0.066	0.128	1.29949e-24	3.53605e-20		SmMSTRG.7906	-0.660082	-0.801853
SmMSTRG.8165	0.53678	0.252	0.087	1.57561e-59	3.54338e-55		0.255334	0.456	0.248	7.24301e-49	1.9709e-44		SmMSTRG.8165	0.53678	0.255334
SmMSTRG.8379	-1.00033	0.034	0.148	1.25561e-69	2.82375e-65		-0.71595	0.059	0.114	2.69496e-21	7.33327e-17		SmMSTRG.8379	-1.00033	-0.71595
SmMSTRG.8390	-0.39566	0.111	0.128	0.00255431	1		-0.350289	0.321	0.309	0.0263586	1		SmMSTRG.8390	-0.39566	-0.350289
SmMSTRG.8394	0.472354	0.126	0.035	5.39643e-37	1.2136e-32		0.460312	0.391	0.163	4.58469e-73	1.24754e-68		SmMSTRG.8394	0.472354	0.460312
SmMSTRG.8544	-2.73514	0.024	0.588	0	0		-3.00392	0.052	0.58	0	0		SmMSTRG.8544	-2.73514	-3.00392
SmMSTRG.8559	-1.13356	0.002	0.121	2.69981e-114	6.0716e-110		-2.40179	0.009	0.355	0	0		SmMSTRG.8559	-1.13356	-2.40179
SmMSTRG.8603	0.947095	0.226	0.033	1.13287e-103	2.54771e-99		1.01885	0.778	0.333	5.39514e-308	1.46807e-303		SmMSTRG.8603	0.947095	1.01885
SmMSTRG.8605	2.48216	0.966	0.186	0	0		1.53075	0.982	0.651	0	0		SmMSTRG.8605	2.48216	1.53075
SmMSTRG.866	-0.540522	0.086	0.129	6.20947e-11	1.39645e-06		-0.700407	0.115	0.184	3.03267e-23	8.25219e-19		SmMSTRG.866	-0.540522	-0.700407
SmMSTRG.8811	0.890945	0.754	0.304	4.67407e-248	1.05115e-243		0.47382	0.82	0.585	1.26967e-112	3.45489e-108		SmMSTRG.8811	0.890945	0.47382
SmMSTRG.8943	-1.26868	0.002	0.144	3.00108e-137	6.74913e-133		-1.49424	0.005	0.187	5.64378e-290	1.53573e-285		SmMSTRG.8943	-1.26868	-1.49424
SmMSTRG.8946	0.615567	0.161	0.034	3.37067e-58	7.58029e-54		0.395554	0.719	0.456	9.92208e-81	2.6999e-76		SmMSTRG.8946	0.615567	0.395554
SmMSTRG.9089	-0.949353	0.02	0.121	3.57176e-70	8.03254e-66		-0.875367	0.023	0.105	1.44977e-69	3.94497e-65		SmMSTRG.9089	-0.949353	-0.875367
SmMSTRG.917	0.601155	0.111	0.016	7.79375e-49	1.75274e-44		0.758995	0.351	0.106	9.46702e-105	2.57607e-100		SmMSTRG.917	0.601155	0.758995
SmMSTRG.9230	-2.75175	0.026	0.609	0	0		-2.81541	0.089	0.59	0	0		SmMSTRG.9230	-2.75175	-2.81541
SmMSTRG.9407	-2.24928	0.011	0.418	0	0		-2.04799	0.013	0.301	0	0		SmMSTRG.9407	-2.24928	-2.04799
SmMSTRG.9410	0.740419	0.15	0.021	1.19673e-66	2.69133e-62		0.710029	0.43	0.156	7.88627e-111	2.14593e-106		SmMSTRG.9410	0.740419	0.710029
SmMSTRG.9471	-1.07981	0.011	0.114	3.35715e-81	7.54989e-77		-0.788703	0.048	0.119	6.15863e-37	1.67583e-32		SmMSTRG.9471	-1.07981	-0.788703
SmMSTRG.9683	0.475245	0.118	0.03	1.77405e-37	3.98966e-33		0.506723	0.26	0.09	1.58422e-60	4.31082e-56		SmMSTRG.9683	0.475245	0.506723
SmMSTRG.9810	0.637505	0.149	0.03	1.04801e-55	2.35687e-51		0.971031	0.352	0.081	3.01012e-131	8.19083e-127		SmMSTRG.9810	0.637505	0.971031
SmMSTRG.9822	0.723651	0.128	0.014	1.19181e-61	2.68025e-57		0.945207	0.301	0.055	1.10762e-121	3.01394e-117		SmMSTRG.9822	0.723651	0.945207

## Sheet: Neoblast_vs_OTF
Gene	Average LFC (ACME)	Proportion Cells, ACME Neoblast	Proportion Cells, ACME Otf	p value (raw)	p value (corrected)		Average LFC (Plass)	Proportion Cells, Plass Neoblast	Proportion Cells, Plass Otf	p value (raw)	p value (corrected)		Gene	Average LFC (ACME)	Average LFC (Plass)
SmMSTRG.10123	0.715942	0.168	0.042	7.52618e-14	1.69256e-09		0.715247	0.357	0.145	1.66681e-13	4.53556e-09		SmMSTRG.10123	0.715942	0.715247
SmMSTRG.10129	-0.912611	0.003	0.101	6.6313e-73	1.49131e-68		-1.33686	0.012	0.221	5.98722e-144	1.62918e-139		SmMSTRG.10129	-0.912611	-1.33686
SmMSTRG.10183	-0.803024	0.024	0.115	8.77299e-28	1.97296e-23		-0.691564	0.034	0.152	3.3865e-25	9.215e-21		SmMSTRG.10183	-0.803024	-0.691564
SmMSTRG.10376	-0.556192	0.095	0.147	2.52815e-05	0.568556		-0.405501	0.1	0.155	0.0012396	1		SmMSTRG.10376	-0.556192	-0.405501
SmMSTRG.10440	0.53411	0.146	0.034	2.60639e-12	5.86151e-08		0.774719	0.317	0.093	9.26315e-15	2.5206e-10		SmMSTRG.10440	0.53411	0.774719
SmMSTRG.10452	0.788621	0.126	0.015	4.47371e-14	1.00609e-09		0.813546	0.198	0.034	6.80245e-12	1.85101e-07		SmMSTRG.10452	0.788621	0.813546
SmMSTRG.10479	-0.281244	0.175	0.172	0.662188	1		-0.301892	0.377	0.441	0.00375217	1		SmMSTRG.10479	-0.281244	-0.301892
SmMSTRG.10504	0.631713	0.188	0.052	3.65902e-14	8.22877e-10		0.709503	0.239	0.083	1.16279e-09	3.16408e-05		SmMSTRG.10504	0.631713	0.709503
SmMSTRG.10525	0.812609	0.164	0.021	8.06959e-18	1.81477e-13		0.846803	0.187	0.034	4.51294e-11	1.22802e-06		SmMSTRG.10525	0.812609	0.846803
SmMSTRG.10579	-1.2681	0.038	0.229	1.29717e-71	2.9172e-67		-1.38809	0.04	0.262	2.32902e-69	6.33751e-65		SmMSTRG.10579	-1.2681	-1.38809
SmMSTRG.10585	-1.32461	0.004	0.174	5.62214e-134	1.26436e-129		-1.15016	0.009	0.166	5.50212e-103	1.49718e-98		SmMSTRG.10585	-1.32461	-1.15016
SmMSTRG.10594	-0.551612	0.065	0.136	1.12732e-09	2.53524e-05		-0.520326	0.112	0.21	6.10985e-08	0.00166255		SmMSTRG.10594	-0.551612	-0.520326
SmMSTRG.10638	0.844269	0.188	0.023	7.67104e-21	1.72514e-16		0.594754	0.12	0.017	1.16641e-07	0.00317391		SmMSTRG.10638	0.844269	0.594754
SmMSTRG.10685	-0.517367	0.075	0.119	0.000196415	1		-0.327336	0.421	0.479	0.00076093	1		SmMSTRG.10685	-0.517367	-0.327336
SmMSTRG.10693	0.665547	0.105	0.013	1.89437e-11	4.26024e-07		0.847434	0.274	0.059	9.36707e-16	2.54887e-11		SmMSTRG.10693	0.665547	0.847434
SmMSTRG.10880	-1.75739	0.084	0.489	2.0995e-167	4.72157e-163		-1.56373	0.092	0.445	2.00159e-91	5.44653e-87		SmMSTRG.10880	-1.75739	-1.56373
SmMSTRG.10913	0.877968	0.174	0.025	1.12723e-18	2.53502e-14		0.909536	0.483	0.19	3.82374e-22	1.04048e-17		SmMSTRG.10913	0.877968	0.909536
SmMSTRG.10952	-0.843192	0.05	0.149	5.63497e-20	1.26725e-15		-0.528528	0.04	0.107	2.16969e-08	0.000590394		SmMSTRG.10952	-0.843192	-0.528528
SmMSTRG.11124	-1.21965	0.003	0.124	8.46619e-97	1.90396e-92		-0.836873	0.023	0.114	3.0324e-22	8.25146e-18		SmMSTRG.11124	-1.21965	-0.836873
SmMSTRG.11147	0.822555	0.166	0.025	2.46541e-17	5.54447e-13		1.18688	0.532	0.169	5.16507e-32	1.40547e-27		SmMSTRG.11147	0.822555	1.18688
SmMSTRG.11260	0.672051	0.13	0.025	2.38802e-12	5.37041e-08		1.15863	0.655	0.262	4.04225e-40	1.09994e-35		SmMSTRG.11260	0.672051	1.15863
SmMSTRG.11294	-4.12795	0.015	0.384	9.8815e-276	2.22225e-271		-5.99549	0.044	0.441	5.31463e-193	1.44616e-188		SmMSTRG.11294	-4.12795	-5.99549
SmMSTRG.11331	-0.765012	0.027	0.107	3.74393e-21	8.41973e-17		-0.812883	0.058	0.179	7.21766e-18	1.964e-13		SmMSTRG.11331	-0.765012	-0.812883
SmMSTRG.11390	1.95818	0.517	0.031	1.56007e-88	3.50845e-84		2.15322	0.792	0.124	5.43384e-98	1.4786e-93		SmMSTRG.11390	1.95818	2.15322
SmMSTRG.11390	1.95818	0.517	0.031	1.56007e-88	3.50845e-84		2.15322	0.792	0.124	5.43384e-98	1.4786e-93		SmMSTRG.11390	1.95818	2.15322
SmMSTRG.11423	0.71549	0.13	0.023	8.20983e-13	1.84631e-08		0.530696	0.652	0.403	6.07699e-17	1.65361e-12		SmMSTRG.11423	0.71549	0.530696
SmMSTRG.11687	-2.82103	0.004	0.612	0	0		-2.92021	0.02	0.628	0	0		SmMSTRG.11687	-2.82103	-2.92021
SmMSTRG.11751	0.685961	0.229	0.057	8.03168e-19	1.80624e-14		1.06981	0.365	0.097	2.59757e-20	7.06825e-16		SmMSTRG.11751	0.685961	1.06981
SmMSTRG.11928	0.746563	0.197	0.052	3.60087e-16	8.09799e-12		0.86101	0.645	0.307	1.16182e-29	3.16144e-25		SmMSTRG.11928	0.746563	0.86101
SmMSTRG.11929	0.327216	0.102	0.034	1.02602e-06	0.0230742		0.358223	0.258	0.114	1.65983e-07	0.00451656		SmMSTRG.11929	0.327216	0.358223
SmMSTRG.11952	-0.934062	0.011	0.111	3.29924e-48	7.41965e-44		-0.687554	0.022	0.11	6.85345e-22	1.86489e-17		SmMSTRG.11952	-0.934062	-0.687554
SmMSTRG.1197	-1.20458	0.05	0.237	4.75313e-59	1.06893e-54		-0.880644	0.065	0.214	7.06018e-24	1.92115e-19		SmMSTRG.1197	-1.20458	-0.880644
SmMSTRG.11985	0.605265	0.184	0.055	3.85337e-13	8.66585e-09		0.553486	0.655	0.428	3.0154e-17	8.20519e-13		SmMSTRG.11985	0.605265	0.553486
SmMSTRG.11987	0.60324	0.101	0.015	1.66204e-10	3.73775e-06		0.831427	0.326	0.1	1.50791e-15	4.10318e-11		SmMSTRG.11987	0.60324	0.831427
SmMSTRG.1199	0.847017	0.191	0.038	4.20285e-18	9.45178e-14		0.995947	0.618	0.241	2.1237e-33	5.7788e-29		SmMSTRG.1199	0.847017	0.995947
SmMSTRG.12008	0.450368	0.106	0.031	5.52554e-08	0.00124264		0.77359	0.128	0.014	7.53309e-09	0.000204983		SmMSTRG.12008	0.450368	0.77359
SmMSTRG.12026	-0.772587	0.016	0.109	2.36406e-36	5.31653e-32		-0.62723	0.028	0.124	3.87879e-20	1.05546e-15		SmMSTRG.12026	-0.772587	-0.62723
SmMSTRG.12115	0.571129	0.222	0.073	9.10836e-15	2.04838e-10		0.75764	0.375	0.131	6.53582e-16	1.77846e-11		SmMSTRG.12115	0.571129	0.75764
SmMSTRG.12240	-1.27752	0.001	0.151	2.21131e-138	4.97301e-134		-3.93213	0.004	0.49	0	0		SmMSTRG.12240	-1.27752	-3.93213
SmMSTRG.12270	-1.36636	0	0.105	1.02393e-98	2.30271e-94		-2.60615	0.001	0.307	0	0		SmMSTRG.12270	-1.36636	-2.60615
SmMSTRG.12380	-0.807661	0.067	0.191	4.01565e-24	9.03079e-20		-0.892586	0.178	0.321	1.9743e-13	5.37228e-09		SmMSTRG.12380	-0.807661	-0.892586
SmMSTRG.12385	-1.04847	0.006	0.13	1.7964e-83	4.03993e-79		-0.706213	0.023	0.11	1.19041e-20	3.23923e-16		SmMSTRG.12385	-1.04847	-0.706213
SmMSTRG.12432	0.532264	0.114	0.021	6.60189e-11	1.4847e-06		0.930199	0.6	0.259	1.48952e-29	4.05313e-25		SmMSTRG.12432	0.532264	0.930199
SmMSTRG.12481	-1.06053	0.058	0.226	4.28885e-45	9.6452e-41		-0.944427	0.055	0.197	2.25733e-24	6.14243e-20		SmMSTRG.12481	-1.06053	-0.944427
SmMSTRG.12507	0.699377	0.159	0.044	2.68451e-12	6.03718e-08		0.893633	0.647	0.324	8.68336e-29	2.36283e-24		SmMSTRG.12507	0.699377	0.893633
SmMSTRG.12624	0.727424	0.104	0.006	2.90072e-13	6.52343e-09		1.3228	0.288	0.024	5.6579e-22	1.53957e-17		SmMSTRG.12624	0.727424	1.3228
SmMSTRG.12631	-1.13602	0.044	0.22	1.63249e-57	3.67131e-53		-1.22137	0.072	0.279	4.4952e-40	1.22319e-35		SmMSTRG.12631	-1.13602	-1.22137
SmMSTRG.12715	-1.23919	0.003	0.166	2.02837e-136	4.56161e-132		-1.20022	0.01	0.179	1.32147e-110	3.59585e-106		SmMSTRG.12715	-1.23919	-1.20022
SmMSTRG.12726	-2.33344	0.001	0.379	0	0		-3.40208	0.003	0.469	0	0		SmMSTRG.12726	-2.33344	-3.40208
SmMSTRG.12761	0.469072	0.113	0.036	7.97488e-08	0.00179347		0.375724	0.15	0.052	5.9829e-06	0.162801		SmMSTRG.12761	0.469072	0.375724
SmMSTRG.12873	0.417901	0.154	0.065	8.16557e-08	0.00183635		0.350133	0.493	0.345	4.32135e-07	0.0117588		SmMSTRG.12873	0.417901	0.350133
SmMSTRG.12969	0.494835	0.727	0.476	2.21224e-27	4.9751e-23		0.298205	0.911	0.831	9.87163e-14	2.68617e-09		SmMSTRG.12969	0.494835	0.298205
SmMSTRG.13059	-1.21785	0.013	0.163	1.52508e-81	3.42976e-77		-1.52225	0.026	0.338	2.08894e-168	5.68421e-164		SmMSTRG.13059	-1.21785	-1.52225
SmMSTRG.13112	0.347766	0.132	0.059	3.04773e-06	0.0685404		0.398558	0.195	0.093	2.68652e-05	0.73103		SmMSTRG.13112	0.347766	0.398558
SmMSTRG.13132	0.858276	0.197	0.046	2.01424e-17	4.52982e-13		1.20719	0.749	0.321	1.60586e-53	4.3697e-49		SmMSTRG.13132	0.858276	1.20719
SmMSTRG.13151	-1.27836	0.025	0.199	1.68487e-76	3.78909e-72		-0.885588	0.055	0.155	1.48593e-13	4.04337e-09		SmMSTRG.13151	-1.27836	-0.885588
SmMSTRG.13165	-0.690468	0.022	0.103	6.36245e-24	1.43085e-19		-1.30269	0.029	0.248	7.48302e-86	2.03621e-81		SmMSTRG.13165	-0.690468	-1.30269
SmMSTRG.13173	0.330339	0.169	0.109	0.000540752	1		0.550286	0.177	0.148	0.186128	1		SmMSTRG.13173	0.330339	0.550286
SmMSTRG.13213	1.35798	0.296	0.023	1.08789e-39	2.44656e-35		1.29105	0.406	0.076	1.51202e-28	4.11435e-24		SmMSTRG.13213	1.35798	1.29105
SmMSTRG.13347	-1.18293	0.043	0.216	2.08113e-57	4.68026e-53		-0.848833	0.046	0.166	2.00373e-20	5.45234e-16		SmMSTRG.13347	-1.18293	-0.848833
SmMSTRG.13408	-2.31243	0.007	0.434	0	0		-2.49576	0.022	0.528	0	0		SmMSTRG.13408	-2.31243	-2.49576
SmMSTRG.13435	-0.469653	0.068	0.128	3.17556e-07	0.00714151		-0.696373	0.103	0.214	2.30859e-10	6.28191e-06		SmMSTRG.13435	-0.469653	-0.696373
SmMSTRG.13512	0.766155	0.136	0.019	1.92797e-14	4.33581e-10		1.05263	0.518	0.131	6.38804e-33	1.73825e-28		SmMSTRG.13512	0.766155	1.05263
SmMSTRG.13634	0.564706	0.142	0.034	8.04415e-12	1.80905e-07		1.04628	0.418	0.103	4.54778e-24	1.2375e-19		SmMSTRG.13634	0.564706	1.04628
SmMSTRG.13683	-2.42589	0.14	0.83	0	0		-2.04608	0.127	0.528	2.0881e-97	5.68192e-93		SmMSTRG.13683	-2.42589	-2.04608
SmMSTRG.13717	0.804493	0.139	0.017	1.9522e-15	4.39031e-11		0.620688	0.339	0.176	3.99664e-09	0.000108752		SmMSTRG.13717	0.804493	0.620688
SmMSTRG.13759	-0.424331	0.113	0.164	0.000184884	1		-0.72357	0.218	0.348	1.70078e-09	4.62799e-05		SmMSTRG.13759	-0.424331	-0.72357
SmMSTRG.13790	0.41133	0.101	0.027	3.40584e-08	0.00076594		0.738086	0.273	0.103	2.46627e-10	6.71097e-06		SmMSTRG.13790	0.41133	0.738086
SmMSTRG.13836	-0.817267	0.023	0.115	5.9438e-29	1.3367e-24		-0.759776	0.027	0.117	5.70855e-19	1.55335e-14		SmMSTRG.13836	-0.817267	-0.759776
SmMSTRG.13934	-0.891618	0.001	0.105	7.2929e-91	1.6401e-86		-1.05856	0.004	0.176	7.45659e-174	2.02901e-169		SmMSTRG.13934	-0.891618	-1.05856
SmMSTRG.14077	0.862245	0.177	0.021	9.53851e-20	2.14512e-15		0.735679	0.329	0.1	4.11394e-15	1.11944e-10		SmMSTRG.14077	0.862245	0.735679
SmMSTRG.14148	0.819098	0.17	0.033	2.72252e-16	6.12268e-12		1.3072	0.695	0.279	6.634e-50	1.80518e-45		SmMSTRG.14148	0.819098	1.3072
SmMSTRG.14281	-0.970868	0.006	0.109	2.17119e-67	4.88279e-63		-0.96809	0.023	0.152	3.94447e-41	1.07333e-36		SmMSTRG.14281	-0.970868	-0.96809
SmMSTRG.14284	-0.822425	0.023	0.122	2.24629e-33	5.05167e-29		-0.806266	0.044	0.169	1.00702e-22	2.74021e-18		SmMSTRG.14284	-0.822425	-0.806266
SmMSTRG.1429	-0.821602	0.065	0.172	1.02078e-19	2.29564e-15		-0.474988	0.077	0.145	1.21057e-05	0.329408		SmMSTRG.1429	-0.821602	-0.474988
SmMSTRG.14458	0.748766	0.121	0.015	1.89762e-13	4.26755e-09		0.82597	0.166	0.031	8.99387e-10	2.44732e-05		SmMSTRG.14458	0.748766	0.82597
SmMSTRG.14461	-1.21841	0.023	0.155	2.34579e-52	5.27545e-48		-0.837827	0.034	0.124	7.68855e-16	2.09213e-11		SmMSTRG.14461	-1.21841	-0.837827
SmMSTRG.14546	0.568035	0.122	0.027	8.40188e-11	1.8895e-06		0.608501	0.242	0.086	2.24942e-09	6.12089e-05		SmMSTRG.14546	0.568035	0.608501
SmMSTRG.14610	0.561665	0.148	0.05	8.92191e-10	2.00645e-05		0.474371	0.323	0.172	1.57483e-07	0.00428527		SmMSTRG.14610	0.561665	0.474371
SmMSTRG.14684	-1.06008	0.001	0.115	6.04976e-98	1.36053e-93		-1.10963	0.008	0.176	1.00943e-124	2.74676e-120		SmMSTRG.14684	-1.06008	-1.10963
SmMSTRG.14793	0.959625	0.257	0.05	3.02413e-25	6.80096e-21		1.12369	0.827	0.393	9.48711e-64	2.58154e-59		SmMSTRG.14793	0.959625	1.12369
SmMSTRG.15015	0.865059	0.204	0.031	2.25148e-21	5.06335e-17		0.895949	0.659	0.321	1.98656e-31	5.40562e-27		SmMSTRG.15015	0.865059	0.895949
SmMSTRG.15016	0.277476	0.873	0.73	2.09178e-12	4.7042e-08		0.366042	0.814	0.648	3.18651e-10	8.67082e-06		SmMSTRG.15016	0.277476	0.366042
SmMSTRG.15032	-0.805292	0.042	0.134	7.49199e-20	1.68487e-15		-0.584149	0.082	0.166	1.55411e-07	0.00422888		SmMSTRG.15032	-0.805292	-0.584149
SmMSTRG.15083	-1.14487	0.024	0.164	1.05553e-55	2.37378e-51		-1.04454	0.05	0.255	2.91106e-51	7.92129e-47		SmMSTRG.15083	-1.14487	-1.04454
SmMSTRG.15115	-0.64316	0.03	0.103	6.46927e-17	1.45487e-12		-0.993041	0.075	0.3	4.73963e-44	1.2897e-39		SmMSTRG.15115	-0.64316	-0.993041
SmMSTRG.15127	0.389638	0.104	0.038	1.88959e-06	0.0424951		0.649868	0.366	0.19	1.21355e-09	3.30219e-05		SmMSTRG.15127	0.389638	0.649868
SmMSTRG.15283	-0.69069	0.029	0.109	6.97547e-20	1.56871e-15		-0.696548	0.068	0.183	1.17181e-14	3.18861e-10		SmMSTRG.15283	-0.69069	-0.696548
SmMSTRG.15297	0.255048	0.106	0.05	6.32582e-05	1		0.946701	0.384	0.121	6.85237e-19	1.8646e-14		SmMSTRG.15297	0.255048	0.946701
SmMSTRG.15389	-2.91601	0.017	0.711	0	0		-2.29229	0.053	0.555	3.5738e-250	9.72466e-246		SmMSTRG.15389	-2.91601	-2.29229
SmMSTRG.15498	1.33664	0.328	0.04	1.92137e-41	4.32096e-37		1.91067	0.613	0.079	3.16634e-61	8.61593e-57		SmMSTRG.15498	1.33664	1.91067
SmMSTRG.15510	-2.18033	0.001	0.356	0	0		-2.86699	0.004	0.421	0	0		SmMSTRG.15510	-2.18033	-2.86699
SmMSTRG.15517	-2.21329	0.002	0.386	0	0		-2.54561	0.006	0.507	0	0		SmMSTRG.15517	-2.21329	-2.54561
SmMSTRG.15520	-1.54218	0.005	0.197	4.74304e-148	1.06666e-143		-1.66799	0.013	0.234	7.92438e-147	2.1563e-142		SmMSTRG.15520	-1.54218	-1.66799
SmMSTRG.15572	0.367651	0.121	0.048	9.30564e-07	0.0209275		0.479846	0.26	0.134	2.75512e-06	0.0749695		SmMSTRG.15572	0.367651	0.479846
SmMSTRG.15607	0.762886	0.155	0.029	3.54435e-15	7.9709e-11		0.952912	0.622	0.255	1.07974e-29	2.93809e-25		SmMSTRG.15607	0.762886	0.952912
SmMSTRG.1561	-0.849626	0.14	0.296	3.62369e-24	8.14933e-20		-0.854374	0.28	0.462	2.7794e-17	7.56302e-13		SmMSTRG.1561	-0.849626	-0.854374
SmMSTRG.15619	0.570908	0.106	0.023	1.46656e-09	3.29815e-05		0.293981	0.303	0.207	0.000835026	1		SmMSTRG.15619	0.570908	0.293981
SmMSTRG.15670	0.963744	0.396	0.115	9.01671e-35	2.02777e-30		0.981463	0.774	0.428	2.4071e-44	6.54996e-40		SmMSTRG.15670	0.963744	0.981463
SmMSTRG.15718	-1.38154	0.001	0.119	1.92849e-105	4.33697e-101		-2.77976	0.003	0.266	0	0		SmMSTRG.15718	-1.38154	-2.77976
SmMSTRG.15777	1.26168	0.357	0.057	9.61531e-42	2.16239e-37		1.44249	0.96	0.528	2.22686e-109	6.05951e-105		SmMSTRG.15777	1.26168	1.44249
SmMSTRG.15797	-0.329984	0.075	0.103	0.0171407	1		-0.674104	0.052	0.169	9.79399e-18	2.66504e-13		SmMSTRG.15797	-0.329984	-0.674104
SmMSTRG.15845	0.853199	0.234	0.061	2.03894e-19	4.58538e-15		0.909222	0.686	0.307	9.10285e-37	2.47698e-32		SmMSTRG.15845	0.853199	0.909222
SmMSTRG.15846	1.04334	0.187	0.017	1.07111e-22	2.40881e-18		1.63485	0.774	0.214	4.2668e-77	1.16104e-72		SmMSTRG.15846	1.04334	1.63485
SmMSTRG.15848	1.50241	0.561	0.115	6.57751e-75	1.47922e-70		1.24703	0.843	0.41	8.1325e-71	2.21294e-66		SmMSTRG.15848	1.50241	1.24703
SmMSTRG.15856	0.361734	0.108	0.042	2.36454e-06	0.0531761		0.330903	0.183	0.097	0.000321959	1		SmMSTRG.15856	0.361734	0.330903
SmMSTRG.15902	-0.471211	0.064	0.115	1.03697e-05	0.233204		-0.471371	0.07	0.141	3.23345e-06	0.0879855		SmMSTRG.15902	-0.471211	-0.471371
SmMSTRG.15917	0.518186	0.116	0.029	1.71014e-09	3.84593e-05		0.726859	0.234	0.083	1.67492e-09	4.55762e-05		SmMSTRG.15917	0.518186	0.726859
SmMSTRG.15974	0.893296	0.288	0.071	1.10579e-25	2.4868e-21		0.897323	0.53	0.214	6.42994e-24	1.74965e-19		SmMSTRG.15974	0.893296	0.897323
SmMSTRG.16009	-1.08951	0.003	0.122	1.4227e-96	3.19952e-92		-1.11154	0.015	0.162	1.33485e-67	3.63226e-63		SmMSTRG.16009	-1.08951	-1.11154
SmMSTRG.16108	-0.260987	0.211	0.235	0.056092	1		-0.410802	0.148	0.183	0.0532038	1		SmMSTRG.16108	-0.260987	-0.410802
SmMSTRG.16186	-0.916142	0.056	0.174	1.28995e-25	2.90096e-21		-0.407728	0.08	0.134	0.000508103	1		SmMSTRG.16186	-0.916142	-0.407728
SmMSTRG.16244	-1.09126	0.018	0.166	5.59924e-71	1.25921e-66		-0.906277	0.04	0.2	8.38092e-39	2.28053e-34		SmMSTRG.16244	-1.09126	-0.906277
SmMSTRG.16245	-0.771028	0.09	0.205	1.07751e-17	2.42322e-13		-0.500404	0.162	0.231	0.000354417	1		SmMSTRG.16245	-0.771028	-0.500404
SmMSTRG.163	-2.00265	0.022	0.411	8.40164e-263	1.88945e-258		-2.21277	0.042	0.407	5.22909e-165	1.42289e-160		SmMSTRG.163	-2.00265	-2.21277
SmMSTRG.16304	-0.934662	0.004	0.107	1.22392e-71	2.75248e-67		-1.10281	0.008	0.162	2.95649e-107	8.0449e-103		SmMSTRG.16304	-0.934662	-1.10281
SmMSTRG.16338	-0.579382	0.04	0.105	8.24637e-12	1.85453e-07		-0.648038	0.052	0.131	2.76272e-09	7.51764e-05		SmMSTRG.16338	-0.579382	-0.648038
SmMSTRG.16363	0.766579	0.12	0.008	4.72794e-15	1.06327e-10		1.139	0.376	0.097	5.41305e-22	1.47294e-17		SmMSTRG.16363	0.766579	1.139
SmMSTRG.16482	-1.41591	0.007	0.207	5.42784e-147	1.22067e-142		-1.95667	0.018	0.39	7.41684e-286	2.0182e-281		SmMSTRG.16482	-1.41591	-1.95667
SmMSTRG.16608	-1.18902	0.016	0.176	1.27251e-84	2.86174e-80		-1.11267	0.039	0.186	9.75354e-35	2.65404e-30		SmMSTRG.16608	-1.18902	-1.11267
SmMSTRG.16681	-1.69766	0.022	0.294	1.03922e-159	2.3371e-155		-1.9599	0.036	0.428	1.02253e-205	2.7824e-201		SmMSTRG.16681	-1.69766	-1.9599
SmMSTRG.16766	-1.09497	0.008	0.143	4.38788e-84	9.86791e-80		-1.32773	0.015	0.245	6.03878e-143	1.64321e-138		SmMSTRG.16766	-1.09497	-1.32773
SmMSTRG.16806	-2.4047	0.008	0.423	0	0		-3.32675	0.026	0.641	0	0		SmMSTRG.16806	-2.4047	-3.32675
SmMSTRG.16896	0.693302	0.149	0.029	3.96772e-14	8.92301e-10		1.2069	0.569	0.159	4.57674e-38	1.24538e-33		SmMSTRG.16896	0.693302	1.2069
SmMSTRG.16979	1.20332	0.389	0.073	2.46756e-44	5.54928e-40		1.56513	0.643	0.162	7.13144e-55	1.94054e-50		SmMSTRG.16979	1.20332	1.56513
SmMSTRG.17170	0.60451	0.136	0.033	1.79452e-11	4.03569e-07		1.05493	0.672	0.303	2.34586e-38	6.38332e-34		SmMSTRG.17170	0.60451	1.05493
SmMSTRG.17213	-1.21972	0.027	0.21	1.18019e-80	2.65413e-76		-1.14645	0.044	0.241	1.69329e-52	4.60762e-48		SmMSTRG.17213	-1.21972	-1.14645
SmMSTRG.17345	0.902437	0.186	0.033	1.22807e-18	2.76182e-14		0.895248	0.703	0.31	3.8975e-38	1.06055e-33		SmMSTRG.17345	0.902437	0.895248
SmMSTRG.1737	-1.21319	0.02	0.191	1.28003e-82	2.87867e-78		-0.88141	0.023	0.155	5.49711e-42	1.49582e-37		SmMSTRG.1737	-1.21319	-0.88141
SmMSTRG.17409	-2.21984	0.015	0.4	4.84389e-287	1.08934e-282		-1.50754	0.021	0.248	1.45102e-112	3.94836e-108		SmMSTRG.17409	-2.21984	-1.50754
SmMSTRG.17427	-1.77698	0.001	0.239	1.27691e-221	2.87164e-217		-4.15939	0.007	0.821	0	0		SmMSTRG.17427	-1.77698	-4.15939
SmMSTRG.17439	0.548005	0.116	0.023	9.50377e-11	2.1373e-06		0.662488	0.2	0.062	8.09985e-09	0.000220405		SmMSTRG.17439	0.548005	0.662488
SmMSTRG.17484	-0.781549	0.025	0.117	3.40336e-28	7.65382e-24		-0.720794	0.022	0.138	8.15553e-35	2.2192e-30		SmMSTRG.17484	-0.781549	-0.720794
SmMSTRG.17540	-1.07308	0.015	0.153	1.35598e-67	3.04945e-63		-1.25614	0.047	0.238	9.94314e-48	2.70563e-43		SmMSTRG.17540	-1.07308	-1.25614
SmMSTRG.17579	0.924154	0.155	0.015	3.74219e-18	8.41581e-14		1.31696	0.538	0.141	2.53158e-37	6.88867e-33		SmMSTRG.17579	0.924154	1.31696
SmMSTRG.17653	-0.46739	0.077	0.119	0.000345814	1		-0.491526	0.152	0.231	9.5586e-05	1		SmMSTRG.17653	-0.46739	-0.491526
SmMSTRG.17863	0.909649	0.318	0.082	2.80084e-28	6.2988e-24		1.03692	0.852	0.497	5.19844e-61	1.41455e-56		SmMSTRG.17863	0.909649	1.03692
SmMSTRG.17952	0.687117	0.119	0.027	1.12232e-10	2.52399e-06		0.824384	0.686	0.348	2.41765e-32	6.57868e-28		SmMSTRG.17952	0.687117	0.824384
SmMSTRG.17975	0.847285	0.172	0.029	1.8747e-17	4.21602e-13		1.21811	0.648	0.221	5.25602e-45	1.43022e-40		SmMSTRG.17975	0.847285	1.21811
SmMSTRG.18032	0.747231	0.146	0.019	9.25563e-16	2.0815e-11		1.05529	0.366	0.103	6.15336e-20	1.67439e-15		SmMSTRG.18032	0.747231	1.05529
SmMSTRG.18068	-0.909561	0.036	0.122	1.77245e-20	3.98607e-16		-0.656825	0.057	0.145	2.37938e-10	6.47453e-06		SmMSTRG.18068	-0.909561	-0.656825
SmMSTRG.18141	-1.38852	0.002	0.164	4.34201e-138	9.76474e-134		-1.32784	0.014	0.207	1.61023e-116	4.38161e-112		SmMSTRG.18141	-1.38852	-1.32784
SmMSTRG.18267	1.40056	0.805	0.25	2.42102e-121	5.44464e-117		1.1454	0.978	0.731	6.44616e-109	1.75406e-104		SmMSTRG.18267	1.40056	1.1454
SmMSTRG.18279	1.55721	0.921	0.359	1.1675e-177	2.6256e-173		1.05829	0.993	0.824	1.52349e-110	4.14558e-106		SmMSTRG.18279	1.55721	1.05829
SmMSTRG.18350	0.346807	0.116	0.036	6.1993e-08	0.00139416		0.620318	0.241	0.093	1.01175e-08	0.000275306		SmMSTRG.18350	0.346807	0.620318
SmMSTRG.18387	-1.87546	0.022	0.342	3.44527e-201	7.74806e-197		-1.27	0.027	0.228	3.24032e-78	8.81724e-74		SmMSTRG.18387	-1.87546	-1.27
SmMSTRG.18426	-0.590441	0.052	0.113	5.78921e-09	0.000130194		-0.317326	0.065	0.107	0.00341822	1		SmMSTRG.18426	-0.590441	-0.317326
SmMSTRG.18429	1.02407	0.376	0.099	1.42358e-34	3.20148e-30		1.19882	0.986	0.71	2.56556e-95	6.98115e-91		SmMSTRG.18429	1.02407	1.19882
SmMSTRG.18445	-1.87346	0.019	0.306	3.78453e-179	8.51103e-175		-0.9411	0.039	0.2	7.61159e-40	2.07119e-35		SmMSTRG.18445	-1.87346	-0.9411
SmMSTRG.18457	0.489413	0.125	0.042	2.12566e-08	0.000478039		0.798028	0.25	0.079	2.71059e-11	7.37578e-07		SmMSTRG.18457	0.489413	0.798028
SmMSTRG.18474	0.516237	0.113	0.033	1.47564e-08	0.000331856		0.495699	0.175	0.066	1.96485e-06	0.0534656		SmMSTRG.18474	0.516237	0.495699
SmMSTRG.18491	-0.465097	0.06	0.109	1.12369e-05	0.252708		-0.333534	0.071	0.128	0.000203482	1		SmMSTRG.18491	-0.465097	-0.333534
SmMSTRG.18494	0.372572	0.119	0.034	1.28358e-08	0.000288664		0.64488	0.223	0.083	1.47556e-08	0.000401515		SmMSTRG.18494	0.372572	0.64488
SmMSTRG.18508	-1.10362	0.002	0.128	7.12967e-109	1.60339e-104		-3.55284	0.005	0.362	0	0		SmMSTRG.18508	-1.10362	-3.55284
SmMSTRG.1852	-1.08105	0.002	0.105	2.57871e-87	5.79927e-83		-1.35686	0.006	0.141	2.00054e-107	5.44366e-103		SmMSTRG.1852	-1.08105	-1.35686
SmMSTRG.18573	0.630753	0.103	0.023	2.04612e-09	4.60152e-05		1.13251	0.491	0.124	2.63563e-30	7.17183e-26		SmMSTRG.18573	0.630753	1.13251
SmMSTRG.18610	-1.13971	0.017	0.164	1.80276e-71	4.05422e-67		-0.674788	0.029	0.128	1.15265e-20	3.13648e-16		SmMSTRG.18610	-1.13971	-0.674788
SmMSTRG.18706	-0.375509	0.074	0.107	0.00477541	1		-0.456548	0.249	0.297	0.00951669	1		SmMSTRG.18706	-0.375509	-0.456548
SmMSTRG.18883	-1.14568	0.027	0.18	1.05816e-60	2.3797e-56		-0.810702	0.046	0.131	1.60614e-11	4.37046e-07		SmMSTRG.18883	-1.14568	-0.810702
SmMSTRG.18922	-0.80396	0.03	0.126	1.34368e-26	3.02181e-22		-1.02554	0.03	0.193	1.26598e-49	3.44487e-45		SmMSTRG.18922	-0.80396	-1.02554
SmMSTRG.18965	-1.10588	0.007	0.136	3.07329e-86	6.91153e-82		-1.34359	0.023	0.266	1.14356e-118	3.11174e-114		SmMSTRG.18965	-1.10588	-1.34359
SmMSTRG.18968	-1.26994	0.009	0.155	2.73034e-93	6.14027e-89		-2.40233	0.029	0.507	0	0		SmMSTRG.18968	-1.26994	-2.40233
SmMSTRG.18977	-1.10832	0.006	0.13	8.7096e-86	1.9587e-81		-1.05557	0.013	0.166	1.38803e-82	3.77697e-78		SmMSTRG.18977	-1.10832	-1.05557
SmMSTRG.18995	-1.43809	0.082	0.319	7.05995e-68	1.58771e-63		-0.587731	0.215	0.307	7.15776e-06	0.19477		SmMSTRG.18995	-1.43809	-0.587731
SmMSTRG.19280	0.389385	0.117	0.038	8.6656e-08	0.00194881		0.306357	0.136	0.055	0.000103887	1		SmMSTRG.19280	0.389385	0.306357
SmMSTRG.19361	-1.21466	0.012	0.164	9.07433e-88	2.04073e-83		-1.26795	0.039	0.231	4.11829e-56	1.12063e-51		SmMSTRG.19361	-1.21466	-1.26795
SmMSTRG.19417	-0.452244	0.108	0.143	0.00450091	1		-0.883698	0.055	0.193	3.46021e-23	9.41558e-19		SmMSTRG.19417	-0.452244	-0.883698
SmMSTRG.19445	1.92521	0.782	0.143	5.73198e-150	1.28906e-145		1.59974	0.794	0.272	2.88258e-78	7.84378e-74		SmMSTRG.19445	1.92521	1.59974
SmMSTRG.19511	0.512544	0.106	0.023	1.93982e-09	4.36246e-05		0.808049	0.719	0.369	1.09159e-31	2.97032e-27		SmMSTRG.19511	0.512544	0.808049
SmMSTRG.19618	0.476984	0.115	0.031	5.08164e-09	0.000114281		0.320739	0.205	0.114	0.000207093	1		SmMSTRG.19618	0.476984	0.320739
SmMSTRG.19633	0.316199	0.133	0.075	0.000170281	1		0.677501	0.673	0.431	1.33426e-18	3.63065e-14		SmMSTRG.19633	0.316199	0.677501
SmMSTRG.19784	-1.26688	0.132	0.377	4.32199e-57	9.71972e-53		-0.794308	0.225	0.376	2.35368e-13	6.40459e-09		SmMSTRG.19784	-1.26688	-0.794308
SmMSTRG.19802	0.788034	0.134	0.023	1.84956e-13	4.15948e-09		0.824655	0.601	0.283	1.69359e-24	4.60843e-20		SmMSTRG.19802	0.788034	0.824655
SmMSTRG.19888	-0.512873	0.12	0.197	6.47223e-08	0.00145554		-0.25671	0.148	0.19	0.0253939	1		SmMSTRG.19888	-0.512873	-0.25671
SmMSTRG.19928	0.545879	0.148	0.044	1.05962e-10	2.38297e-06		0.76517	0.206	0.062	1.90453e-09	5.18242e-05		SmMSTRG.19928	0.545879	0.76517
SmMSTRG.20195	1.04056	0.3	0.055	2.42115e-31	5.44493e-27		1.59929	0.555	0.1	1.39528e-47	3.7967e-43		SmMSTRG.20195	1.04056	1.59929
SmMSTRG.20196	0.681807	0.308	0.124	4.35768e-18	9.79998e-14		0.455382	0.373	0.217	4.53542e-08	0.00123413		SmMSTRG.20196	0.681807	0.455382
SmMSTRG.20267	0.382759	0.201	0.101	1.09663e-07	0.0024662		0.351319	0.365	0.221	5.50806e-06	0.14988		SmMSTRG.20267	0.382759	0.351319
SmMSTRG.20282	0.46109	0.104	0.033	1.8204e-07	0.0040939		1.12593	0.618	0.252	8.43966e-35	2.29652e-30		SmMSTRG.20282	0.46109	1.12593
SmMSTRG.20403	-0.639256	0.092	0.168	4.0039e-09	9.00437e-05		-0.429247	0.086	0.134	0.00238786	1		SmMSTRG.20403	-0.639256	-0.429247
SmMSTRG.20456	-0.848175	0.035	0.153	1.33227e-33	2.99614e-29		-0.44844	0.038	0.114	9.80009e-11	2.6667e-06		SmMSTRG.20456	-0.848175	-0.44844
SmMSTRG.20463	-1.0543	0.005	0.132	8.70132e-89	1.95684e-84		-0.502386	0.033	0.103	1.55924e-10	4.24284e-06		SmMSTRG.20463	-1.0543	-0.502386
SmMSTRG.20506	-1.23258	0.001	0.153	3.382e-136	7.60578e-132		-3.71752	0.004	0.462	0	0		SmMSTRG.20506	-1.23258	-3.71752
SmMSTRG.20507	-1.5537	0.003	0.18	4.48152e-149	1.00785e-144		-4.54522	0.01	0.397	0	0		SmMSTRG.20507	-1.5537	-4.54522
SmMSTRG.20540	-0.709299	0.041	0.12	4.84592e-16	1.0898e-11		-0.86208	0.065	0.203	8.20395e-21	2.23238e-16		SmMSTRG.20540	-0.709299	-0.86208
SmMSTRG.20672	1.60147	0.635	0.115	5.80276e-98	1.30498e-93		1.43323	0.896	0.441	1.44645e-94	3.93595e-90		SmMSTRG.20672	1.60147	1.43323
SmMSTRG.20788	0.73153	0.172	0.034	5.6516e-16	1.27099e-11		0.759834	0.529	0.252	6.05404e-19	1.64737e-14		SmMSTRG.20788	0.73153	0.759834
SmMSTRG.20892	-2.09863	0.017	0.38	3.87388e-260	8.71197e-256		-2.12317	0.02	0.407	4.53736e-288	1.23466e-283		SmMSTRG.20892	-2.09863	-2.12317
SmMSTRG.20935	0.80118	0.21	0.042	8.72811e-20	1.96287e-15		0.83844	0.635	0.283	2.16524e-28	5.89184e-24		SmMSTRG.20935	0.80118	0.83844
SmMSTRG.20955	1.35466	0.62	0.147	2.22578e-79	5.00557e-75		1.18632	0.859	0.528	4.27631e-59	1.16363e-54		SmMSTRG.20955	1.35466	1.18632
SmMSTRG.20956	1.65269	0.904	0.323	7.57777e-170	1.70416e-165		1.12144	0.851	0.583	2.94687e-50	8.01874e-46		SmMSTRG.20956	1.65269	1.12144
SmMSTRG.21073	0.529697	0.129	0.036	7.87649e-10	1.77134e-05		0.482055	0.35	0.183	3.71856e-08	0.00101186		SmMSTRG.21073	0.529697	0.482055
SmMSTRG.21121	-4.80913	0.036	0.535	0	0		-5.59147	0.028	0.569	0	0		SmMSTRG.21121	-4.80913	-5.59147
SmMSTRG.21123	-0.961379	0.19	0.342	2.38213e-22	5.35717e-18		-2.65175	0.054	0.479	2.96826e-189	8.07694e-185		SmMSTRG.21123	-0.961379	-2.65175
SmMSTRG.21224	0.758109	0.143	0.021	6.72177e-15	1.51166e-10		1.28039	0.582	0.162	1.56176e-41	4.24971e-37		SmMSTRG.21224	0.758109	1.28039
SmMSTRG.21261	-0.84258	0.021	0.111	2.61676e-30	5.88482e-26		-0.935228	0.045	0.193	1.14309e-30	3.11046e-26		SmMSTRG.21261	-0.84258	-0.935228
SmMSTRG.21453	-1.48278	0.013	0.231	2.10148e-138	4.72602e-134		-0.63477	0.087	0.186	9.43313e-10	2.56685e-05		SmMSTRG.21453	-1.48278	-0.63477
SmMSTRG.21642	-0.928562	0.02	0.126	2.55467e-39	5.7452e-35		-0.708431	0.017	0.121	1.05078e-34	2.85929e-30		SmMSTRG.21642	-0.928562	-0.708431
SmMSTRG.22048	0.525622	0.104	0.027	1.37213e-08	0.000308578		0.393172	0.191	0.093	3.96279e-05	1		SmMSTRG.22048	0.525622	0.393172
SmMSTRG.22251	0.813273	0.167	0.029	1.4239e-16	3.20222e-12		1.04235	0.675	0.276	4.70402e-39	1.28001e-34		SmMSTRG.22251	0.813273	1.04235
SmMSTRG.22294	-0.740217	0.029	0.101	2.85139e-17	6.4125e-13		-0.527522	0.044	0.152	4.74947e-17	1.29238e-12		SmMSTRG.22294	-0.740217	-0.527522
SmMSTRG.22306	-0.879298	0.025	0.124	8.2839e-32	1.86297e-27		-0.715306	0.037	0.114	1.81032e-11	4.92605e-07		SmMSTRG.22306	-0.879298	-0.715306
SmMSTRG.22350	0.907124	0.173	0.029	1.01827e-17	2.28999e-13		1.25252	0.719	0.234	2.91052e-55	7.91981e-51		SmMSTRG.22350	0.907124	1.25252
SmMSTRG.22464	0.80139	0.193	0.036	2.44757e-18	5.50433e-14		1.0088	0.622	0.214	3.30348e-36	8.98909e-32		SmMSTRG.22464	0.80139	1.0088
SmMSTRG.22485	0.667605	0.112	0.013	2.22423e-12	5.00208e-08		1.10034	0.6	0.224	1.60335e-35	4.36287e-31		SmMSTRG.22485	0.667605	1.10034
SmMSTRG.2252	1.00694	0.286	0.065	6.71396e-27	1.5099e-22		1.04369	0.874	0.517	7.65115e-66	2.08195e-61		SmMSTRG.2252	1.00694	1.04369
SmMSTRG.22526	0.925446	0.24	0.046	1.27883e-23	2.87595e-19		1.3521	0.335	0.069	5.44379e-21	1.48131e-16		SmMSTRG.22526	0.925446	1.3521
SmMSTRG.22538	-1.22325	0.014	0.168	2.10636e-84	4.73699e-80		-1.77803	0.037	0.321	2.37134e-115	6.45266e-111		SmMSTRG.22538	-1.22325	-1.77803
SmMSTRG.22553	-1.13538	0	0.136	8.69386e-126	1.95516e-121		-0.949713	0.011	0.131	2.222e-61	6.04629e-57		SmMSTRG.22553	-1.13538	-0.949713
SmMSTRG.22591	-1.89449	0.002	0.291	2.64833e-266	5.95584e-262		-3.45012	0.006	0.441	0	0		SmMSTRG.22591	-1.89449	-3.45012
SmMSTRG.22592	-1.68843	0	0.224	8.24362e-211	1.85391e-206		-3.05666	0.003	0.4	0	0		SmMSTRG.22592	-1.68843	-3.05666
SmMSTRG.22641	-1.5888	0.016	0.249	1.82474e-141	4.10365e-137		-1.55672	0.027	0.314	1.30654e-143	3.55523e-139		SmMSTRG.22641	-1.5888	-1.55672
SmMSTRG.22688	0.362977	0.158	0.073	3.97892e-07	0.00894819		0.641989	0.303	0.134	1.51254e-09	4.11576e-05		SmMSTRG.22688	0.362977	0.641989
SmMSTRG.22828	-0.415725	0.104	0.143	0.00198365	1		-0.580193	0.117	0.172	0.00196473	1		SmMSTRG.22828	-0.415725	-0.580193
SmMSTRG.22903	1.12383	0.417	0.09	1.56027e-44	3.5089e-40		0.779267	0.401	0.21	6.47852e-12	1.76287e-07		SmMSTRG.22903	1.12383	0.779267
SmMSTRG.22995	-1.0056	0.015	0.145	1.03256e-64	2.32212e-60		-1.02668	0.025	0.19	1.56797e-58	4.2666e-54		SmMSTRG.22995	-1.0056	-1.02668
SmMSTRG.23015	-0.251782	0.098	0.117	0.119656	1		-0.429311	0.1	0.152	0.00232498	1		SmMSTRG.23015	-0.251782	-0.429311
SmMSTRG.23078	-0.91823	0.009	0.103	2.39631e-50	5.38907e-46		-1.4463	0.017	0.214	7.53787e-105	2.05113e-100		SmMSTRG.23078	-0.91823	-1.4463
SmMSTRG.23128	0.551578	0.145	0.04	6.28123e-11	1.41259e-06		0.854871	0.269	0.059	4.62961e-15	1.25976e-10		SmMSTRG.23128	0.551578	0.854871
SmMSTRG.23128	0.551578	0.145	0.04	6.28123e-11	1.41259e-06		0.854871	0.269	0.059	4.62961e-15	1.25976e-10		SmMSTRG.23128	0.551578	0.854871
SmMSTRG.23168	-1.11297	0.014	0.122	2.54038e-49	5.71306e-45		-1.35094	0.02	0.238	1.05841e-110	2.88004e-106		SmMSTRG.23168	-1.11297	-1.35094
SmMSTRG.23183	0.499074	0.137	0.034	5.96952e-11	1.34249e-06		0.763392	0.202	0.048	1.70754e-10	4.64639e-06		SmMSTRG.23183	0.499074	0.763392
SmMSTRG.23227	0.359379	0.152	0.067	3.01654e-07	0.0067839		0.36887	0.241	0.141	0.000171791	1		SmMSTRG.23227	0.359379	0.36887
SmMSTRG.23294	0.91306	0.256	0.052	9.65426e-25	2.17115e-20		1.06643	0.724	0.328	3.1355e-44	8.53201e-40		SmMSTRG.23294	0.91306	1.06643
SmMSTRG.23440	0.629647	0.171	0.048	4.54786e-13	1.02277e-08		0.675662	0.382	0.172	3.08431e-12	8.39272e-08		SmMSTRG.23440	0.629647	0.675662
SmMSTRG.23446	-0.791764	0.024	0.103	3.58383e-22	8.05967e-18		-0.580965	0.039	0.121	5.64819e-12	1.53693e-07		SmMSTRG.23446	-0.791764	-0.580965
SmMSTRG.23510	-0.431879	0.073	0.105	0.00399538	1		-0.581586	0.083	0.176	7.48905e-09	0.000203785		SmMSTRG.23510	-0.431879	-0.581586
SmMSTRG.2360	0.606921	0.131	0.023	1.38053e-12	3.10468e-08		0.8399	0.296	0.093	1.41803e-13	3.85861e-09		SmMSTRG.2360	0.606921	0.8399
SmMSTRG.23662	-0.397324	0.074	0.111	0.00117875	1		-0.682293	0.094	0.2	3.69337e-10	1.005e-05		SmMSTRG.23662	-0.397324	-0.682293
SmMSTRG.23688	-0.316933	0.099	0.122	0.0478783	1		0.350721	0.281	0.176	0.000170553	1		SmMSTRG.23688	-0.316933	0.350721
SmMSTRG.2380	0.377402	0.139	0.055	2.09276e-07	0.00470641		0.479412	0.193	0.076	8.94186e-07	0.0243317		SmMSTRG.2380	0.377402	0.479412
SmMSTRG.2416	-1.21125	0.01	0.161	1.04358e-92	2.3469e-88		-1.71876	0.027	0.328	2.94523e-157	8.01428e-153		SmMSTRG.2416	-1.21125	-1.71876
SmMSTRG.2506	-0.812346	0.365	0.579	1.92633e-38	4.33212e-34		-0.621471	0.45	0.638	3.84641e-16	1.04665e-11		SmMSTRG.2506	-0.812346	-0.621471
SmMSTRG.2555	-0.850857	0.059	0.184	1.40064e-26	3.14991e-22		-0.664874	0.122	0.259	1.72189e-12	4.68543e-08		SmMSTRG.2555	-0.850857	-0.664874
SmMSTRG.2624	-0.8983	0.009	0.113	1.33954e-56	3.01248e-52		-1.04181	0.032	0.228	9.96571e-66	2.71177e-61		SmMSTRG.2624	-0.8983	-1.04181
SmMSTRG.2626	0.835139	0.171	0.034	3.63319e-16	8.17068e-12		1.07109	0.545	0.203	7.46081e-30	2.03016e-25		SmMSTRG.2626	0.835139	1.07109
SmMSTRG.2630	-1.00768	0.033	0.147	4.86818e-33	1.09481e-28		-1.04798	0.08	0.269	1.31112e-31	3.56768e-27		SmMSTRG.2630	-1.00768	-1.04798
SmMSTRG.2715	-0.963504	0.004	0.119	1.18282e-81	2.66004e-77		-0.934842	0.016	0.138	1.47879e-48	4.02392e-44		SmMSTRG.2715	-0.963504	-0.934842
SmMSTRG.2815	1.13021	0.462	0.109	3.98028e-48	8.95126e-44		1.06727	0.881	0.493	1.32817e-70	3.61408e-66		SmMSTRG.2815	1.13021	1.06727
SmMSTRG.2844	0.843509	0.191	0.046	1.23162e-16	2.76978e-12		1.03318	0.776	0.362	4.12497e-48	1.12244e-43		SmMSTRG.2844	0.843509	1.03318
SmMSTRG.2885	0.90573	0.252	0.063	7.83728e-22	1.76253e-17		1.01343	0.835	0.441	1.83265e-58	4.98684e-54		SmMSTRG.2885	0.90573	1.01343
SmMSTRG.2911	0.65086	0.114	0.015	3.50945e-12	7.89241e-08		1.05504	0.615	0.197	5.96704e-38	1.62369e-33		SmMSTRG.2911	0.65086	1.05504
SmMSTRG.2946	-0.742728	0.026	0.107	1.8831e-22	4.2349e-18		-0.616493	0.051	0.134	1.79042e-10	4.8719e-06		SmMSTRG.2946	-0.742728	-0.616493
SmMSTRG.3041	-1.48795	0.004	0.21	3.51302e-173	7.90044e-169		-1.60445	0.019	0.331	9.24865e-207	2.51665e-202		SmMSTRG.3041	-1.48795	-1.60445
SmMSTRG.3045	-0.358293	0.091	0.126	0.00452978	1		-0.251982	0.209	0.269	0.00443982	1		SmMSTRG.3045	-0.358293	-0.251982
SmMSTRG.3053	0.544662	0.125	0.031	2.67919e-10	6.02523e-06		0.836018	0.577	0.314	3.43498e-22	9.34691e-18		SmMSTRG.3053	0.544662	0.836018
SmMSTRG.3105	-0.694584	0.06	0.147	1.65898e-14	3.73087e-10		-0.329684	0.106	0.162	0.00142282	1		SmMSTRG.3105	-0.694584	-0.329684
SmMSTRG.3150	-0.777735	0.026	0.12	6.37999e-28	1.4348e-23		-1.16208	0.086	0.286	5.0538e-34	1.37519e-29		SmMSTRG.3150	-0.777735	-1.16208
SmMSTRG.3175	0.685286	0.168	0.033	1.34586e-15	3.02671e-11		0.876628	0.639	0.29	5.48499e-30	1.49252e-25		SmMSTRG.3175	0.685286	0.876628
SmMSTRG.3261	0.938	0.164	0.017	6.90517e-19	1.5529e-14		0.900124	0.514	0.221	3.90584e-22	1.06282e-17		SmMSTRG.3261	0.938	0.900124
SmMSTRG.3265	0.738112	0.158	0.029	4.37833e-15	9.84642e-11		0.807562	0.569	0.297	2.82627e-21	7.69058e-17		SmMSTRG.3265	0.738112	0.807562
SmMSTRG.3471	-0.794393	0.02	0.113	8.12119e-32	1.82637e-27		-0.718891	0.026	0.134	1.86491e-26	5.07459e-22		SmMSTRG.3471	-0.794393	-0.718891
SmMSTRG.3517	0.992801	0.366	0.092	3.94292e-34	8.86724e-30		0.825089	0.48	0.21	5.15697e-19	1.40326e-14		SmMSTRG.3517	0.992801	0.825089
SmMSTRG.3546	0.777531	0.326	0.103	6.15982e-24	1.38528e-19		0.529486	0.48	0.228	2.29192e-15	6.23655e-11		SmMSTRG.3546	0.777531	0.529486
SmMSTRG.3549	-2.11432	0.003	0.359	0	0		-2.21192	0.008	0.445	0	0		SmMSTRG.3549	-2.11432	-2.21192
SmMSTRG.3569	0.482039	0.158	0.052	2.32468e-10	5.22797e-06		0.600188	0.483	0.259	3.98088e-13	1.08324e-08		SmMSTRG.3569	0.482039	0.600188
SmMSTRG.3619	0.545376	0.269	0.111	2.06135e-14	4.63577e-10		0.926836	0.538	0.31	1.26407e-17	3.43965e-13		SmMSTRG.3619	0.545376	0.926836
SmMSTRG.3731	0.635085	0.102	0.01	4.84596e-12	1.08981e-07		1.27384	0.258	0.021	3.73174e-19	1.01544e-14		SmMSTRG.3731	0.635085	1.27384
SmMSTRG.3804	0.408399	0.104	0.029	5.45295e-08	0.00122631		0.449099	0.186	0.086	2.23223e-05	0.607412		SmMSTRG.3804	0.408399	0.449099
SmMSTRG.3829	0.582091	0.109	0.021	2.18316e-10	4.90971e-06		0.904545	0.51	0.203	8.95116e-23	2.4357e-18		SmMSTRG.3829	0.582091	0.904545
SmMSTRG.3841	0.807667	0.116	0.004	2.15835e-15	4.85391e-11		1.56334	0.328	0.017	9.59326e-28	2.61042e-23		SmMSTRG.3841	0.807667	1.56334
SmMSTRG.3880	-1.16919	0.005	0.147	5.2378e-105	1.17793e-100		-0.740563	0.019	0.124	3.27067e-33	8.89983e-29		SmMSTRG.3880	-1.16919	-0.740563
SmMSTRG.3934	0.519198	0.201	0.071	2.39455e-12	5.3851e-08		0.966308	0.563	0.228	1.03074e-27	2.80474e-23		SmMSTRG.3934	0.519198	0.966308
SmMSTRG.3940	1.50513	0.299	0.017	3.58078e-42	8.05282e-38		1.76156	0.81	0.224	9.92482e-88	2.70064e-83		SmMSTRG.3940	1.50513	1.76156
SmMSTRG.3997	0.482492	0.105	0.025	6.29861e-09	0.00014165		0.289688	0.129	0.038	8.12471e-06	0.221081		SmMSTRG.3997	0.482492	0.289688
SmMSTRG.4036	-0.39247	0.076	0.107	0.00629805	1		-0.57479	0.045	0.114	3.74868e-08	0.00102005		SmMSTRG.4036	-0.39247	-0.57479
SmMSTRG.4084	1.55939	0.379	0.031	1.43047e-54	3.21699e-50		2.08133	0.935	0.362	2.22783e-129	6.06216e-125		SmMSTRG.4084	1.55939	2.08133
SmMSTRG.4259	-0.504999	0.061	0.101	0.000168518	1		-0.468953	0.064	0.141	1.41208e-07	0.00384241		SmMSTRG.4259	-0.504999	-0.468953
SmMSTRG.4324	-1.29015	0.24	0.547	4.95307e-72	1.1139e-67		-0.645324	0.366	0.566	2.41292e-16	6.5658e-12		SmMSTRG.4324	-1.29015	-0.645324
SmMSTRG.4362	-1.32368	0.011	0.187	1.00573e-110	2.2618e-106		-0.865183	0.017	0.131	5.27323e-41	1.4349e-36		SmMSTRG.4362	-1.32368	-0.865183
SmMSTRG.4416	0.417561	0.138	0.052	4.53464e-08	0.0010198		0.654253	0.332	0.134	9.2762e-12	2.52415e-07		SmMSTRG.4416	0.417561	0.654253
SmMSTRG.4448	-1.88475	0.03	0.405	4.40015e-226	9.89549e-222		-1.78209	0.052	0.445	2.49441e-163	6.78753e-159		SmMSTRG.4448	-1.88475	-1.78209
SmMSTRG.4583	0.72369	0.125	0.021	1.5849e-12	3.56429e-08		0.863584	0.678	0.31	2.24252e-33	6.10213e-29		SmMSTRG.4583	0.72369	0.863584
SmMSTRG.4589	-0.945769	0.002	0.105	1.32034e-85	2.96931e-81		-0.974551	0.017	0.159	1.84273e-57	5.01426e-53		SmMSTRG.4589	-0.945769	-0.974551
SmMSTRG.4597	-0.960617	0.012	0.128	3.98157e-60	8.95415e-56		-1.09845	0.017	0.155	8.58618e-58	2.33638e-53		SmMSTRG.4597	-0.960617	-1.09845
SmMSTRG.4631	-1.83261	0.001	0.195	7.63681e-181	1.71744e-176		-1.94499	0.003	0.217	6.40673e-271	1.74334e-266		SmMSTRG.4631	-1.83261	-1.94499
SmMSTRG.4710	-1.85227	0	0.264	4.37382e-250	9.83628e-246		-1.94227	0.006	0.314	0	0		SmMSTRG.4710	-1.85227	-1.94227
SmMSTRG.4774	-0.657799	0.05	0.126	3.29366e-13	7.40712e-09		-0.578059	0.09	0.179	9.22485e-08	0.00251017		SmMSTRG.4774	-0.657799	-0.578059
SmMSTRG.4884	-2.0683	0.001	0.298	4.54961e-280	1.02316e-275		-4.07679	0.006	0.476	0	0		SmMSTRG.4884	-2.0683	-4.07679
SmMSTRG.5058	-1.29907	0.006	0.176	4.96378e-123	1.11631e-118		-3.52532	0.035	0.566	0	0		SmMSTRG.5058	-1.29907	-3.52532
SmMSTRG.5093	-0.963723	0.006	0.119	2.82828e-73	6.36052e-69		-0.997691	0.014	0.159	6.27375e-72	1.70715e-67		SmMSTRG.5093	-0.963723	-0.997691
SmMSTRG.5098	0.398641	0.165	0.069	2.18048e-08	0.000490367		0.62057	0.261	0.11	1.15689e-08	0.000314802		SmMSTRG.5098	0.398641	0.62057
SmMSTRG.5100	-1.08034	0.009	0.141	2.20844e-80	4.96656e-76		-1.33219	0.025	0.266	4.6847e-111	1.27475e-106		SmMSTRG.5100	-1.08034	-1.33219
SmMSTRG.5133	0.522396	0.103	0.033	1.79634e-07	0.00403978		0.447617	0.187	0.079	5.82685e-06	0.158555		SmMSTRG.5133	0.522396	0.447617
SmMSTRG.517	0.369159	0.168	0.075	6.8582e-08	0.00154234		0.629472	0.301	0.134	1.86397e-09	5.07206e-05		SmMSTRG.517	0.369159	0.629472
SmMSTRG.5182	-0.795856	0.19	0.361	1.00831e-25	2.26759e-21		-0.873318	0.612	0.81	2.5523e-36	6.94506e-32		SmMSTRG.5182	-0.795856	-0.873318
SmMSTRG.5264	0.5158	0.103	0.019	7.91234e-10	1.77941e-05		0.800825	0.262	0.066	1.47474e-13	4.0129e-09		SmMSTRG.5264	0.5158	0.800825
SmMSTRG.5271	0.814073	0.242	0.065	7.85105e-20	1.76562e-15		1.26845	0.711	0.293	1.24827e-51	3.39668e-47		SmMSTRG.5271	0.814073	1.26845
SmMSTRG.5338	1.01102	0.28	0.057	1.52676e-27	3.43352e-23		1.03679	0.841	0.441	8.71709e-62	2.37201e-57		SmMSTRG.5338	1.01102	1.03679
SmMSTRG.5340	-1.01814	0.038	0.172	3.42231e-40	7.69643e-36		-0.952373	0.054	0.197	2.3692e-25	6.44683e-21		SmMSTRG.5340	-1.01814	-0.952373
SmMSTRG.5388	0.799523	0.193	0.038	5.43065e-18	1.2213e-13		0.90197	0.563	0.266	8.94195e-24	2.43319e-19		SmMSTRG.5388	0.799523	0.90197
SmMSTRG.5390	0.492635	0.114	0.027	1.13468e-09	2.55177e-05		0.644301	0.296	0.11	1.69232e-11	4.60497e-07		SmMSTRG.5390	0.492635	0.644301
SmMSTRG.562	-0.961672	0.006	0.111	5.96971e-67	1.34253e-62		-0.8099	0.011	0.114	5.05553e-45	1.37566e-40		SmMSTRG.562	-0.961672	-0.8099
SmMSTRG.5639	0.618094	0.11	0.017	3.26418e-11	7.34081e-07		1.02547	0.454	0.145	5.73706e-24	1.56111e-19		SmMSTRG.5639	0.618094	1.02547
SmMSTRG.5668	-1.4364	0.003	0.184	2.56649e-149	5.77178e-145		-1.11914	0.009	0.176	2.97671e-115	8.09992e-111		SmMSTRG.5668	-1.4364	-1.11914
SmMSTRG.5669	1.11685	0.24	0.021	6.44515e-30	1.44945e-25		1.46869	0.652	0.169	1.65302e-53	4.49803e-49		SmMSTRG.5669	1.11685	1.46869
SmMSTRG.5820	-1.17733	0.003	0.134	2.15722e-107	4.85137e-103		-1.35029	0.011	0.221	1.65772e-148	4.51081e-144		SmMSTRG.5820	-1.17733	-1.35029
SmMSTRG.5998	1.3539	0.361	0.046	1.93167e-45	4.34412e-41		0.977793	0.739	0.39	3.34224e-40	9.09458e-36		SmMSTRG.5998	1.3539	0.977793
SmMSTRG.602	-0.975195	0.01	0.128	2.00061e-66	4.49917e-62		-1.25674	0.039	0.279	4.26326e-81	1.16008e-76		SmMSTRG.602	-0.975195	-1.25674
SmMSTRG.6262	1.52614	0.316	0.013	2.51409e-46	5.65394e-42		2.24698	0.655	0.066	4.04736e-73	1.10133e-68		SmMSTRG.6262	1.52614	2.24698
SmMSTRG.634	-1.39855	0	0.174	1.06983e-164	2.40595e-160		-1.83952	0.003	0.234	1.29222e-298	3.51627e-294		SmMSTRG.634	-1.39855	-1.83952
SmMSTRG.635	0.680591	0.146	0.033	8.06066e-13	1.81276e-08		0.845824	0.436	0.193	3.80968e-17	1.03665e-12		SmMSTRG.635	0.680591	0.845824
SmMSTRG.640	-1.4321	0	0.147	7.53235e-139	1.69395e-134		-2.19851	0	0.221	0	0		SmMSTRG.640	-1.4321	-2.19851
SmMSTRG.6422	-1.57773	0.077	0.38	8.4817e-107	1.90745e-102		-1.50711	0.159	0.528	6.17307e-74	1.67975e-69		SmMSTRG.6422	-1.57773	-1.50711
SmMSTRG.6486	1.66413	0.423	0.025	3.4149e-65	7.67976e-61		1.79507	0.441	0.038	2.51455e-39	6.84234e-35		SmMSTRG.6486	1.66413	1.79507
SmMSTRG.6508	0.541977	0.111	0.029	5.93103e-09	0.000133383		0.853379	0.695	0.348	1.08838e-32	2.96159e-28		SmMSTRG.6508	0.541977	0.853379
SmMSTRG.652	0.609268	0.106	0.013	1.72472e-11	3.87873e-07		0.435106	0.157	0.045	3.33137e-07	0.009065		SmMSTRG.652	0.609268	0.435106
SmMSTRG.6703	0.777483	0.12	0.011	3.28466e-14	7.38688e-10		0.930841	0.321	0.066	7.0435e-19	1.91661e-14		SmMSTRG.6703	0.777483	0.930841
SmMSTRG.6907	-2.14193	0.002	0.256	5.2127e-229	1.17228e-224		-3.14054	0.006	0.403	0	0		SmMSTRG.6907	-2.14193	-3.14054
SmMSTRG.7044	-1.79732	0.002	0.189	1.85693e-167	4.17605e-163		-3.48772	0.002	0.3	0	0		SmMSTRG.7044	-1.79732	-3.48772
SmMSTRG.7157	1.19082	0.372	0.071	7.04038e-41	1.58331e-36		1.10251	0.83	0.417	1.89552e-64	5.1579e-60		SmMSTRG.7157	1.19082	1.10251
SmMSTRG.7187	-1.15442	0.016	0.184	8.35452e-88	1.87885e-83		-0.55736	0.036	0.121	1.21271e-13	3.29991e-09		SmMSTRG.7187	-1.15442	-0.55736
SmMSTRG.7209	-1.25572	0.004	0.159	1.39272e-122	3.13209e-118		-1.24832	0.015	0.234	1.2276e-133	3.34043e-129		SmMSTRG.7209	-1.25572	-1.24832
SmMSTRG.7281	0.728694	0.135	0.019	3.00242e-14	6.75214e-10		0.892951	0.545	0.207	1.20481e-26	3.27841e-22		SmMSTRG.7281	0.728694	0.892951
SmMSTRG.7282	-1.58978	0.016	0.268	3.91948e-157	8.81453e-153		-1.29026	0.049	0.272	9.77992e-62	2.66122e-57		SmMSTRG.7282	-1.58978	-1.29026
SmMSTRG.7303	-1.51405	0.005	0.212	3.23065e-164	7.26541e-160		-1.5281	0.009	0.245	2.885e-202	7.85038e-198		SmMSTRG.7303	-1.51405	-1.5281
SmMSTRG.7334	1.3361	0.544	0.109	7.26034e-70	1.63278e-65		1.27561	0.93	0.514	2.38052e-97	6.47762e-93		SmMSTRG.7334	1.3361	1.27561
SmMSTRG.7414	-1.78927	0.001	0.229	2.79065e-208	6.27589e-204		-4.11384	0.006	0.455	0	0		SmMSTRG.7414	-1.78927	-4.11384
SmMSTRG.7418	-1.12035	0.001	0.101	2.93172e-87	6.59315e-83		-3.55561	0.002	0.414	0	0		SmMSTRG.7418	-1.12035	-3.55561
SmMSTRG.7426	-1.16132	0.002	0.12	9.70928e-102	2.18352e-97		-4.56375	0.012	0.538	0	0		SmMSTRG.7426	-1.16132	-4.56375
SmMSTRG.7452	-0.942796	0.008	0.105	1.58075e-55	3.55496e-51		-0.861192	0.016	0.128	1.18486e-40	3.22412e-36		SmMSTRG.7452	-0.942796	-0.861192
SmMSTRG.7466	-0.321284	0.1	0.136	0.00565472	1		-1.30668	0.258	0.541	3.87513e-40	1.05446e-35		SmMSTRG.7466	-0.321284	-1.30668
SmMSTRG.7525	0.487595	0.158	0.065	1.43226e-08	0.0003221		0.269363	0.102	0.052	0.00679844	1		SmMSTRG.7525	0.487595	0.269363
SmMSTRG.7619	-1.40233	0.03	0.239	8.91427e-93	2.00473e-88		-0.552054	0.329	0.386	0.000127612	1		SmMSTRG.7619	-1.40233	-0.552054
SmMSTRG.7708	-1.13257	0.003	0.113	2.10391e-86	4.73149e-82		-2.0486	0.025	0.29	3.5661e-136	9.70371e-132		SmMSTRG.7708	-1.13257	-2.0486
SmMSTRG.7817	0.404193	0.102	0.029	1.01457e-07	0.00228167		0.599962	0.227	0.079	8.29241e-09	0.000225645		SmMSTRG.7817	0.404193	0.599962
SmMSTRG.7861	0.444821	0.118	0.038	5.93963e-08	0.00133576		0.626008	0.201	0.072	6.02557e-08	0.00163962		SmMSTRG.7861	0.444821	0.626008
SmMSTRG.7872	1.16916	0.388	0.082	1.08292e-41	2.43537e-37		1.28173	0.824	0.397	1.48189e-68	4.03237e-64		SmMSTRG.7872	1.16916	1.28173
SmMSTRG.7881	0.710709	0.134	0.027	1.6782e-12	3.7741e-08		0.91528	0.765	0.393	1.70177e-48	4.63069e-44		SmMSTRG.7881	0.710709	0.91528
SmMSTRG.7889	0.71298	0.124	0.021	1.90187e-12	4.27711e-08		0.697079	0.647	0.341	1.78696e-24	4.8625e-20		SmMSTRG.7889	0.71298	0.697079
SmMSTRG.7906	-0.323902	0.083	0.107	0.0381046	1		-0.521801	0.066	0.103	0.00879146	1		SmMSTRG.7906	-0.323902	-0.521801
SmMSTRG.8045	-2.38949	0.013	0.501	0	0		-2.67339	0.025	0.586	0	0		SmMSTRG.8045	-2.38949	-2.67339
SmMSTRG.8165	0.40913	0.252	0.115	3.18431e-11	7.1612e-07		0.621012	0.456	0.231	2.37321e-13	6.45775e-09		SmMSTRG.8165	0.40913	0.621012
SmMSTRG.8379	-0.780179	0.034	0.126	5.86867e-23	1.31981e-18		-0.421032	0.059	0.124	3.7743e-06	0.102702		SmMSTRG.8379	-0.780179	-0.421032
SmMSTRG.8390	-0.329665	0.111	0.145	0.00890854	1		-0.488894	0.321	0.386	0.000812678	1		SmMSTRG.8390	-0.329665	-0.488894
SmMSTRG.8394	0.3895	0.126	0.061	1.46917e-05	0.330401		0.594333	0.391	0.162	1.63079e-13	4.43755e-09		SmMSTRG.8394	0.3895	0.594333
SmMSTRG.8530	-1.09136	0.009	0.147	1.45445e-83	3.2709e-79		-0.72026	0.03	0.117	8.75079e-17	2.38118e-12		SmMSTRG.8530	-1.09136	-0.72026
SmMSTRG.8540	-0.515343	0.127	0.185	1.24404e-05	0.279772		-0.276427	0.142	0.193	0.00939856	1		SmMSTRG.8540	-0.515343	-0.276427
SmMSTRG.8603	0.97399	0.226	0.038	3.90847e-23	8.78975e-19		1.49613	0.778	0.259	1.39823e-73	3.80473e-69		SmMSTRG.8603	0.97399	1.49613
SmMSTRG.8605	2.64413	0.966	0.172	3.89336e-261	8.75578e-257		2.08078	0.982	0.562	2.42922e-147	6.61016e-143		SmMSTRG.8605	2.64413	2.08078
SmMSTRG.8651	-1.17052	0.014	0.163	5.84156e-81	1.31371e-76		-0.603074	0.026	0.11	2.40133e-17	6.53427e-13		SmMSTRG.8651	-1.17052	-0.603074
SmMSTRG.8671	-0.718469	0.04	0.136	1.60195e-21	3.60263e-17		-0.671487	0.063	0.159	2.58265e-11	7.02766e-07		SmMSTRG.8671	-0.718469	-0.671487
SmMSTRG.8811	0.98823	0.754	0.333	2.27508e-74	5.11642e-70		0.708093	0.82	0.562	4.12147e-32	1.12149e-27		SmMSTRG.8811	0.98823	0.708093
SmMSTRG.8946	0.7881	0.161	0.031	1.98417e-15	4.46219e-11		1.13314	0.719	0.307	1.17304e-47	3.19196e-43		SmMSTRG.8946	0.7881	1.13314
SmMSTRG.9038	-0.832438	0.018	0.109	2.24554e-33	5.05001e-29		-0.734858	0.058	0.162	5.5014e-14	1.49699e-09		SmMSTRG.9038	-0.832438	-0.734858
SmMSTRG.9076	-1.54312	0.002	0.199	1.43646e-176	3.23046e-172		-3.72865	0.004	0.49	0	0		SmMSTRG.9076	-1.54312	-3.72865
SmMSTRG.917	0.665101	0.111	0.011	9.29585e-13	2.09054e-08		0.734845	0.351	0.128	1.61472e-14	4.39381e-10		SmMSTRG.917	0.665101	0.734845
SmMSTRG.9205	-1.36139	0.001	0.176	2.35025e-160	5.28547e-156		-1.80432	0.006	0.317	0	0		SmMSTRG.9205	-1.36139	-1.80432
SmMSTRG.9410	0.765477	0.15	0.019	2.77351e-16	6.23734e-12		0.913065	0.43	0.138	1.06906e-21	2.90901e-17		SmMSTRG.9410	0.765477	0.913065
SmMSTRG.9506	-1.86657	0.014	0.34	2.11333e-235	4.75267e-231		-1.28093	0.022	0.221	6.90897e-88	1.88e-83		SmMSTRG.9506	-1.86657	-1.28093
SmMSTRG.954	-1.10666	0.007	0.13	3.09823e-80	6.96762e-76		-1.50422	0.022	0.252	5.00167e-113	1.361e-108		SmMSTRG.954	-1.10666	-1.50422
SmMSTRG.9683	0.536217	0.118	0.033	3.80143e-09	8.54904e-05		0.814428	0.26	0.076	2.24878e-12	6.11914e-08		SmMSTRG.9683	0.536217	0.814428
SmMSTRG.9810	0.565145	0.149	0.038	7.26265e-12	1.6333e-07		0.971314	0.352	0.117	1.22792e-16	3.34129e-12		SmMSTRG.9810	0.565145	0.971314
SmMSTRG.9822	0.760742	0.128	0.01	1.93118e-15	4.34303e-11		1.02216	0.301	0.041	1.31924e-20	3.5898e-16		SmMSTRG.9822	0.760742	1.02216

## Sheet: Neoblast_vs_Pharynx
Gene	Average LFC (ACME)	Proportion Cells, ACME Neoblast	Proportion Cells, ACME Pharynx	p value (raw)	p value (corrected)		Average LFC (Plass)	Proportion Cells, Plass Neoblast	Proportion Cells, Plass Pharynx	p value (raw)	p value (corrected)		Gene	Average LFC (ACME)	Average LFC (Plass)
SmMSTRG.10287	-1.39139	0.01	0.14	9.59114e-81	2.15695e-76		-1.08764	0.029	0.106	8.33041e-11	2.26679e-06		SmMSTRG.10287	-1.39139	-1.08764
SmMSTRG.10417	-1.13479	0.028	0.135	4.87772e-38	1.09695e-33		-0.793174	0.036	0.144	5.23473e-16	1.42442e-11		SmMSTRG.10417	-1.13479	-0.793174
SmMSTRG.10440	0.652558	0.146	0.023	3.74764e-18	8.42808e-14		0.733801	0.317	0.139	3.18931e-08	0.000867843		SmMSTRG.10440	0.652558	0.733801
SmMSTRG.10525	0.72563	0.164	0.018	2.05424e-22	4.61978e-18		0.523607	0.187	0.053	9.05348e-07	0.0246354		SmMSTRG.10525	0.72563	0.523607
SmMSTRG.10563	-4.23538	0.011	0.845	0	0		-4.14793	0.009	0.663	0	0		SmMSTRG.10563	-4.23538	-4.14793
SmMSTRG.10638	0.999537	0.188	0.009	3.42658e-30	7.70603e-26		0.595401	0.12	0.024	2.43332e-05	0.662131		SmMSTRG.10638	0.999537	0.595401
SmMSTRG.10693	0.753645	0.105	0.011	5.30581e-15	1.19322e-10		0.675652	0.274	0.115	5.31484e-07	0.0144622		SmMSTRG.10693	0.753645	0.675652
SmMSTRG.10810	-1.87122	0.031	0.271	2.47084e-128	5.55667e-124		-0.742808	0.037	0.149	3.2029e-16	8.71542e-12		SmMSTRG.10810	-1.87122	-0.742808
SmMSTRG.10913	0.680897	0.174	0.043	9.20738e-18	2.07065e-13		0.404573	0.483	0.288	1.65778e-07	0.00451098		SmMSTRG.10913	0.680897	0.404573
SmMSTRG.10945	-0.908501	0.047	0.158	1.97657e-29	4.44511e-25		-0.885059	0.152	0.341	3.57399e-16	9.72517e-12		SmMSTRG.10945	-0.908501	-0.885059
SmMSTRG.11067	0.269502	0.109	0.035	8.91678e-09	0.00020053		0.711482	0.609	0.38	2.46358e-13	6.70365e-09		SmMSTRG.11067	0.269502	0.711482
SmMSTRG.11129	-1.78548	0.008	0.214	5.63649e-159	1.26759e-154		-0.647716	0.029	0.135	9.38013e-18	2.55243e-13		SmMSTRG.11129	-1.78548	-0.647716
SmMSTRG.11147	0.569214	0.166	0.036	1.83576e-17	4.12843e-13		0.894269	0.532	0.24	7.89427e-17	2.14811e-12		SmMSTRG.11147	0.569214	0.894269
SmMSTRG.11260	0.60503	0.13	0.029	7.55291e-14	1.69857e-09		0.700808	0.655	0.37	1.99847e-15	5.43803e-11		SmMSTRG.11260	0.60503	0.700808
SmMSTRG.11347	-3.66257	0.007	0.714	0	0		-4.52843	0.003	0.543	0	0		SmMSTRG.11347	-3.66257	-4.52843
SmMSTRG.11347	-3.66257	0.007	0.714	0	0		-4.52843	0.003	0.543	0	0		SmMSTRG.11347	-3.66257	-4.52843
SmMSTRG.11390	2.09912	0.517	0.015	4.8902e-115	1.09976e-110		2.25426	0.792	0.111	2.79144e-73	7.59578e-69		SmMSTRG.11390	2.09912	2.25426
SmMSTRG.11484	-1.74026	0.027	0.217	4.18733e-97	9.41689e-93		-1.48118	0.04	0.264	3.67149e-54	9.99048e-50		SmMSTRG.11484	-1.74026	-1.48118
SmMSTRG.11524	-0.867195	0.027	0.102	4.60416e-22	1.03543e-17		-0.863302	0.055	0.212	1.87215e-21	5.0943e-17		SmMSTRG.11524	-0.867195	-0.863302
SmMSTRG.11531	-1.64084	0.093	0.298	9.26417e-60	2.08342e-55		-1.39192	0.287	0.582	1.35128e-33	3.67698e-29		SmMSTRG.11531	-1.64084	-1.39192
SmMSTRG.11585	-1.62663	0.02	0.141	1.0519e-55	2.36561e-51		-0.83621	0.103	0.188	4.35373e-05	1		SmMSTRG.11585	-1.62663	-0.83621
SmMSTRG.11751	0.781802	0.229	0.04	1.23859e-27	2.78547e-23		0.832786	0.365	0.159	5.32291e-10	1.44842e-05		SmMSTRG.11751	0.781802	0.832786
SmMSTRG.11928	0.80011	0.197	0.043	8.91567e-22	2.00504e-17		0.559376	0.645	0.389	3.20941e-12	8.73312e-08		SmMSTRG.11928	0.80011	0.559376
SmMSTRG.11929	0.541962	0.102	0.014	2.53767e-13	5.70696e-09		0.72261	0.258	0.106	3.0383e-07	0.00826751		SmMSTRG.11929	0.541962	0.72261
SmMSTRG.11987	0.35637	0.101	0.03	8.75685e-09	0.000196933		0.418161	0.326	0.226	0.00159134	1		SmMSTRG.11987	0.35637	0.418161
SmMSTRG.1199	0.706389	0.191	0.049	5.97515e-19	1.34375e-14		0.546745	0.618	0.375	4.06912e-12	1.10725e-07		SmMSTRG.1199	0.706389	0.546745
SmMSTRG.12008	0.610615	0.106	0.015	1.13163e-13	2.54493e-09		0.624537	0.128	0.038	0.000101273	1		SmMSTRG.12008	0.610615	0.624537
SmMSTRG.12115	0.706813	0.222	0.047	1.55956e-24	3.5073e-20		0.75555	0.375	0.163	1.95993e-10	5.33315e-06		SmMSTRG.12115	0.706813	0.75555
SmMSTRG.12199	0.341116	0.577	0.299	1.01824e-23	2.28993e-19		0.43951	0.169	0.101	0.0103553	1		SmMSTRG.12199	0.341116	0.43951
SmMSTRG.12380	-1.41684	0.067	0.271	1.20958e-67	2.72023e-63		-0.963347	0.178	0.418	1.14818e-21	3.12431e-17		SmMSTRG.12380	-1.41684	-0.963347
SmMSTRG.12432	0.488235	0.114	0.027	1.31776e-11	2.96351e-07		0.615572	0.6	0.37	8.98693e-12	2.44543e-07		SmMSTRG.12432	0.488235	0.615572
SmMSTRG.12507	0.840142	0.159	0.027	2.31498e-19	5.20615e-15		0.643258	0.647	0.418	1.26313e-12	3.4371e-08		SmMSTRG.12507	0.840142	0.643258
SmMSTRG.12624	0.736453	0.104	0.003	5.14008e-17	1.15595e-12		1.22194	0.288	0.053	1.40769e-13	3.83048e-09		SmMSTRG.12624	0.736453	1.22194
SmMSTRG.12669	-1.1232	0.037	0.132	2.52901e-27	5.68749e-23		-1.17482	0.285	0.49	1.92169e-15	5.22911e-11		SmMSTRG.12669	-1.1232	-1.17482
SmMSTRG.12840	-1.08558	0.008	0.103	3.78074e-58	8.50251e-54		-1.14736	0.024	0.168	4.52225e-37	1.23055e-32		SmMSTRG.12840	-1.08558	-1.14736
SmMSTRG.12962	-1.53291	0.01	0.181	2.37083e-116	5.33177e-112		-0.86268	0.02	0.135	7.85396e-28	2.13714e-23		SmMSTRG.12962	-1.53291	-0.86268
SmMSTRG.12981	-1.09549	0.034	0.132	3.74752e-30	8.42779e-26		-0.896446	0.077	0.202	1.01246e-11	2.75501e-07		SmMSTRG.12981	-1.09549	-0.896446
SmMSTRG.1303	-1.38866	0.009	0.143	1.00888e-86	2.26886e-82		-0.503462	0.06	0.135	8.14436e-06	0.221616		SmMSTRG.1303	-1.38866	-0.503462
SmMSTRG.13098	-0.664732	0.088	0.143	7.70615e-07	0.0173304		-0.465059	0.202	0.322	6.69246e-06	0.182109		SmMSTRG.13098	-0.664732	-0.465059
SmMSTRG.13132	0.74846	0.197	0.04	1.92905e-22	4.33825e-18		0.625561	0.749	0.476	3.2773e-17	8.91787e-13		SmMSTRG.13132	0.74846	0.625561
SmMSTRG.13147	0.438647	0.361	0.138	3.76318e-24	8.46301e-20		0.437019	0.634	0.519	9.49778e-06	0.258444		SmMSTRG.13147	0.438647	0.437019
SmMSTRG.13165	-1.00668	0.022	0.111	6.07838e-32	1.36697e-27		-0.806324	0.029	0.149	2.28945e-22	6.22981e-18		SmMSTRG.13165	-1.00668	-0.806324
SmMSTRG.13213	1.26554	0.296	0.029	1.90619e-46	4.28683e-42		0.696292	0.406	0.24	6.78226e-08	0.00184552		SmMSTRG.13213	1.26554	0.696292
SmMSTRG.13335	0.619028	0.288	0.088	1.40669e-25	3.16352e-21		1.09916	0.514	0.221	2.56397e-18	6.97681e-14		SmMSTRG.13335	0.619028	1.09916
SmMSTRG.13512	0.71295	0.136	0.026	7.6811e-16	1.7274e-11		1.03816	0.518	0.188	4.58901e-20	1.24871e-15		SmMSTRG.13512	0.71295	1.03816
SmMSTRG.13634	0.489022	0.142	0.029	1.27027e-15	2.85672e-11		0.876603	0.418	0.159	1.76816e-13	4.81134e-09		SmMSTRG.13634	0.489022	0.876603
SmMSTRG.13655	-1.20012	0.014	0.117	1.06818e-51	2.40223e-47		-0.983948	0.024	0.12	1.90073e-17	5.17208e-13		SmMSTRG.13655	-1.20012	-0.983948
SmMSTRG.13683	-1.81801	0.14	0.485	1.07777e-125	2.42379e-121		-0.977336	0.127	0.317	4.49719e-17	1.22373e-12		SmMSTRG.13683	-1.81801	-0.977336
SmMSTRG.13790	0.516372	0.101	0.023	7.95702e-11	1.78945e-06		0.581153	0.273	0.149	3.63595e-05	0.989378		SmMSTRG.13790	0.516372	0.581153
SmMSTRG.13851	0.722853	0.112	0.005	7.49954e-18	1.68657e-13		0.482902	0.138	0.048	0.000181176	1		SmMSTRG.13851	0.722853	0.482902
SmMSTRG.13986	-0.251764	0.108	0.109	0.699135	1		-0.315764	0.138	0.212	0.00213175	1		SmMSTRG.13986	-0.251764	-0.315764
SmMSTRG.14077	0.994656	0.177	0.008	9.47184e-29	2.13012e-24		0.923262	0.329	0.115	1.51816e-10	4.13105e-06		SmMSTRG.14077	0.994656	0.923262
SmMSTRG.14266	-1.30421	0.001	0.109	2.87135e-98	6.45739e-94		-2.02144	0.022	0.236	5.10165e-80	1.38821e-75		SmMSTRG.14266	-1.30421	-2.02144
SmMSTRG.14458	0.695934	0.121	0.012	4.14758e-17	9.32748e-13		0.835942	0.166	0.024	4.80947e-08	0.00130871		SmMSTRG.14458	0.695934	0.835942
SmMSTRG.14491	-1.20935	0	0.109	2.07768e-103	4.6725e-99		-2.26482	0.002	0.221	1.01143e-281	2.7522e-277		SmMSTRG.14491	-1.20935	-2.26482
SmMSTRG.14546	0.74207	0.122	0.012	1.98974e-17	4.47473e-13		0.392566	0.242	0.168	0.0105796	1		SmMSTRG.14546	0.74207	0.392566
SmMSTRG.14571	-0.909313	0.043	0.114	1.56366e-15	3.51652e-11		-1.13928	0.242	0.514	4.46317e-26	1.21447e-21		SmMSTRG.14571	-0.909313	-1.13928
SmMSTRG.14793	0.987474	0.257	0.047	3.59398e-32	8.08249e-28		0.677158	0.827	0.505	3.73187e-24	1.01548e-19		SmMSTRG.14793	0.987474	0.677158
SmMSTRG.14813	-0.479217	0.087	0.117	0.00416625	1		-1.00175	0.325	0.534	3.10978e-17	8.46203e-13		SmMSTRG.14813	-0.479217	-1.00175
SmMSTRG.14816	-1.3987	0.044	0.195	4.54098e-52	1.02122e-47		-1.5302	0.108	0.433	8.12281e-53	2.2103e-48		SmMSTRG.14816	-1.3987	-1.5302
SmMSTRG.15015	0.832528	0.204	0.043	2.04759e-23	4.60482e-19		0.57277	0.659	0.385	3.1146e-13	8.47514e-09		SmMSTRG.15015	0.832528	0.57277
SmMSTRG.15032	-0.786083	0.042	0.108	1.88668e-13	4.24296e-09		-0.545204	0.082	0.202	5.7879e-10	1.57494e-05		SmMSTRG.15032	-0.786083	-0.545204
SmMSTRG.15071	-1.81683	0.02	0.246	8.54783e-138	1.92232e-133		-1.53043	0.044	0.26	3.4846e-47	9.48195e-43		SmMSTRG.15071	-1.81683	-1.53043
SmMSTRG.15127	0.574956	0.104	0.017	6.48893e-13	1.4593e-08		0.852117	0.366	0.168	9.19855e-10	2.50302e-05		SmMSTRG.15127	0.574956	0.852117
SmMSTRG.15135	-2.10738	0.014	0.301	5.00438e-212	1.12543e-207		-0.868997	0.02	0.106	4.3943e-17	1.19573e-12		SmMSTRG.15135	-2.10738	-0.868997
SmMSTRG.15234	-0.599516	0.161	0.196	0.00122835	1		-0.411855	0.271	0.332	0.0192285	1		SmMSTRG.15234	-0.599516	-0.411855
SmMSTRG.15455	-2.13844	0.026	0.336	2.70185e-198	6.07619e-194		-0.945105	0.008	0.111	1.76225e-45	4.79527e-41		SmMSTRG.15455	-2.13844	-0.945105
SmMSTRG.15498	1.53984	0.328	0.012	2.57558e-60	5.79223e-56		2.02961	0.613	0.077	2.37386e-44	6.4595e-40		SmMSTRG.15498	1.53984	2.02961
SmMSTRG.15537	-1.23162	0.008	0.106	6.16503e-60	1.38645e-55		-0.809939	0.012	0.111	9.83448e-31	2.67606e-26		SmMSTRG.15537	-1.23162	-0.809939
SmMSTRG.15572	0.566829	0.121	0.02	1.21083e-14	2.72304e-10		0.823505	0.26	0.096	4.75002e-08	0.00129253		SmMSTRG.15572	0.566829	0.823505
SmMSTRG.15607	0.762958	0.155	0.029	2.81656e-18	6.33417e-14		0.617044	0.622	0.385	4.91294e-12	1.33686e-07		SmMSTRG.15607	0.762958	0.617044
SmMSTRG.1561	-0.793836	0.14	0.216	1.46025e-09	3.28396e-05		-0.394236	0.28	0.37	0.00241607	1		SmMSTRG.1561	-0.793836	-0.394236
SmMSTRG.15619	0.282597	0.106	0.041	2.44241e-07	0.00549273		0.256368	0.303	0.236	0.0323693	1		SmMSTRG.15619	0.282597	0.256368
SmMSTRG.15669	-1.75623	0.003	0.198	3.15926e-172	7.10487e-168		-2.1945	0.006	0.274	1.16803e-260	3.17833e-256		SmMSTRG.15669	-1.75623	-2.1945
SmMSTRG.15670	0.883484	0.396	0.112	8.85416e-43	1.99121e-38		0.332449	0.774	0.591	1.10208e-08	0.000299887		SmMSTRG.15670	0.883484	0.332449
SmMSTRG.15777	0.896026	0.357	0.079	6.62214e-43	1.48925e-38		0.789208	0.96	0.659	1.61605e-38	4.39743e-34		SmMSTRG.15777	0.896026	0.789208
SmMSTRG.15825	-1.44151	0.013	0.134	4.37375e-67	9.83613e-63		-0.568568	0.032	0.106	2.93583e-09	7.98868e-05		SmMSTRG.15825	-1.44151	-0.568568
SmMSTRG.15845	0.688364	0.234	0.071	1.57982e-20	3.55286e-16		0.674001	0.686	0.452	5.03013e-16	1.36875e-11		SmMSTRG.15845	0.688364	0.674001
SmMSTRG.15846	0.886039	0.187	0.015	8.67396e-28	1.95069e-23		1.39196	0.774	0.293	3.48178e-49	9.47426e-45		SmMSTRG.15846	0.886039	1.39196
SmMSTRG.15848	1.41304	0.561	0.116	3.18566e-89	7.16423e-85		0.638186	0.843	0.62	2.99271e-23	8.14347e-19		SmMSTRG.15848	1.41304	0.638186
SmMSTRG.15856	0.3327	0.108	0.029	3.43296e-10	7.72038e-06		0.295518	0.183	0.12	0.0181739	1		SmMSTRG.15856	0.3327	0.295518
SmMSTRG.15902	-1.14922	0.064	0.157	6.01273e-19	1.3522e-14		-0.427147	0.07	0.13	0.000721508	1		SmMSTRG.15902	-1.14922	-0.427147
SmMSTRG.15939	-1.05265	0.079	0.207	2.61902e-28	5.88992e-24		-0.612237	0.162	0.312	5.06633e-10	1.3786e-05		SmMSTRG.15939	-1.05265	-0.612237
SmMSTRG.15945	-0.641412	0.13	0.196	2.72835e-07	0.00613579		-0.873577	0.439	0.649	2.23301e-18	6.07625e-14		SmMSTRG.15945	-0.641412	-0.873577
SmMSTRG.15955	-0.816832	0.04	0.119	1.3817e-18	3.1073e-14		-0.871483	0.173	0.428	1.39098e-23	3.78499e-19		SmMSTRG.15955	-0.816832	-0.871483
SmMSTRG.15974	0.889185	0.288	0.055	1.76358e-35	3.96612e-31		0.61224	0.53	0.332	8.97444e-10	2.44204e-05		SmMSTRG.15974	0.889185	0.61224
SmMSTRG.16014	0.310148	0.145	0.041	1.2681e-12	2.85184e-08		0.414507	0.267	0.173	0.00257626	1		SmMSTRG.16014	0.310148	0.414507
SmMSTRG.16108	-2.62076	0.211	0.818	0	0		-1.77643	0.148	0.457	2.91168e-42	7.92296e-38		SmMSTRG.16108	-2.62076	-1.77643
SmMSTRG.16317	-1.83616	0.098	0.401	6.15462e-114	1.38411e-109		-0.739129	0.19	0.337	1.67531e-08	0.000455868		SmMSTRG.16317	-1.83616	-0.739129
SmMSTRG.16363	0.698175	0.12	0.014	1.73772e-16	3.90796e-12		1.0039	0.376	0.144	1.77254e-12	4.82325e-08		SmMSTRG.16363	0.698175	1.0039
SmMSTRG.16421	-1.25348	0.008	0.102	6.845e-58	1.53937e-53		-0.960708	0.031	0.144	1.03538e-19	2.81738e-15		SmMSTRG.16421	-1.25348	-0.960708
SmMSTRG.1675	-0.905058	0.091	0.169	1.34267e-11	3.01954e-07		-0.885612	0.148	0.327	1.43692e-14	3.90999e-10		SmMSTRG.1675	-0.905058	-0.885612
SmMSTRG.16896	0.917391	0.149	0.012	2.88535e-22	6.48886e-18		0.927954	0.569	0.269	5.61138e-19	1.52691e-14		SmMSTRG.16896	0.917391	0.927954
SmMSTRG.16934	-1.55944	0.009	0.153	7.92162e-99	1.78149e-94		-0.807627	0.02	0.125	3.86693e-24	1.05223e-19		SmMSTRG.16934	-1.55944	-0.807627
SmMSTRG.16979	1.03181	0.389	0.082	3.87275e-50	8.70942e-46		0.566877	0.643	0.442	7.47028e-13	2.03274e-08		SmMSTRG.16979	1.03181	0.566877
SmMSTRG.17002	-1.89178	0.055	0.362	1.34737e-146	3.03011e-142		-1.0256	0.01	0.159	7.03051e-75	1.91307e-70		SmMSTRG.17002	-1.89178	-1.0256
SmMSTRG.17079	-1.48316	0	0.141	4.78783e-134	1.07673e-129		-1.3047	0.003	0.178	1.95429e-183	5.31782e-179		SmMSTRG.17079	-1.48316	-1.3047
SmMSTRG.17170	0.61555	0.136	0.027	4.37085e-15	9.82961e-11		0.712622	0.672	0.37	8.0807e-18	2.19884e-13		SmMSTRG.17170	0.61555	0.712622
SmMSTRG.17182	-0.900834	0.042	0.141	2.47808e-26	5.57295e-22		-0.912644	0.123	0.332	3.1549e-20	8.58479e-16		SmMSTRG.17182	-0.900834	-0.912644
SmMSTRG.17345	0.799595	0.186	0.033	2.87256e-22	6.4601e-18		0.47758	0.703	0.476	2.39729e-12	6.52326e-08		SmMSTRG.17345	0.799595	0.47758
SmMSTRG.17366	-0.950193	0.028	0.102	2.93616e-21	6.60313e-17		-0.913603	0.034	0.183	9.98691e-29	2.71754e-24		SmMSTRG.17366	-0.950193	-0.913603
SmMSTRG.1737	-1.04181	0.02	0.117	4.81422e-39	1.08267e-34		-0.830643	0.023	0.115	2.08201e-17	5.66537e-13		SmMSTRG.1737	-1.04181	-0.830643
SmMSTRG.17439	0.611339	0.116	0.017	7.37128e-15	1.65773e-10		0.59069	0.2	0.062	1.31048e-06	0.0356596		SmMSTRG.17439	0.611339	0.59069
SmMSTRG.17452	-1.31677	0.001	0.116	6.46938e-101	1.4549e-96		-0.760395	0.007	0.115	1.48922e-56	4.0523e-52		SmMSTRG.17452	-1.31677	-0.760395
SmMSTRG.17518	-1.00832	0.031	0.102	1.11899e-18	2.51649e-14		-0.986867	0.079	0.24	1.16433e-17	3.16826e-13		SmMSTRG.17518	-1.00832	-0.986867
SmMSTRG.17579	0.826529	0.155	0.017	1.25671e-21	2.82622e-17		0.619762	0.538	0.308	2.50867e-11	6.82633e-07		SmMSTRG.17579	0.826529	0.619762
SmMSTRG.17787	0.599722	0.845	0.459	2.86871e-58	6.45145e-54		0.260616	0.662	0.543	0.000798178	1		SmMSTRG.17787	0.599722	0.260616
SmMSTRG.17863	0.616143	0.318	0.103	2.63076e-27	5.91631e-23		0.716329	0.852	0.635	4.30749e-27	1.17211e-22		SmMSTRG.17863	0.616143	0.716329
SmMSTRG.17906	-2.68367	0.062	0.552	3.16347e-299	7.11434e-295		-2.46618	0.079	0.404	6.05692e-68	1.64815e-63		SmMSTRG.17906	-2.68367	-2.46618
SmMSTRG.17907	-2.3139	0.089	0.559	6.60446e-248	1.48528e-243		-1.79206	0.1	0.38	4.01205e-43	1.09172e-38		SmMSTRG.17907	-2.3139	-1.79206
SmMSTRG.17926	-1.30511	0	0.103	7.66595e-96	1.724e-91		-0.64726	0.005	0.101	2.23714e-53	6.08749e-49		SmMSTRG.17926	-1.30511	-0.64726
SmMSTRG.17952	0.553121	0.119	0.029	3.92751e-12	8.83257e-08		0.598711	0.686	0.394	6.72834e-16	1.83085e-11		SmMSTRG.17952	0.553121	0.598711
SmMSTRG.17975	0.859522	0.172	0.027	8.43871e-22	1.89778e-17		0.726275	0.648	0.361	2.91548e-17	7.9333e-13		SmMSTRG.17975	0.859522	0.726275
SmMSTRG.18032	0.768849	0.146	0.023	1.4048e-18	3.15926e-14		0.592697	0.366	0.207	8.00637e-07	0.0217861		SmMSTRG.18032	0.768849	0.592697
SmMSTRG.18068	-0.977828	0.036	0.116	9.1618e-21	2.0604e-16		-0.59619	0.057	0.125	2.44166e-05	0.664399		SmMSTRG.18068	-0.977828	-0.59619
SmMSTRG.18097	-1.79701	0.031	0.239	2.2221e-103	4.99729e-99		-0.870011	0.06	0.173	1.2962e-11	3.52708e-07		SmMSTRG.18097	-1.79701	-0.870011
SmMSTRG.18122	-1.44459	0.002	0.131	7.58163e-111	1.70503e-106		-0.706455	0.015	0.106	7.43763e-23	2.02385e-18		SmMSTRG.18122	-1.44459	-0.706455
SmMSTRG.18241	-1.78894	0.018	0.233	1.89323e-135	4.25768e-131		-1.6329	0.039	0.264	8.02402e-57	2.18342e-52		SmMSTRG.18241	-1.78894	-1.6329
SmMSTRG.18267	1.41547	0.805	0.22	1.79526e-153	4.03736e-149		0.500555	0.978	0.755	6.84777e-25	1.86335e-20		SmMSTRG.18267	1.41547	0.500555
SmMSTRG.18279	1.43651	0.921	0.307	1.44948e-197	3.25974e-193		0.473769	0.993	0.784	7.24174e-23	1.97055e-18		SmMSTRG.18279	1.43651	0.473769
SmMSTRG.18343	-1.44083	0.007	0.16	2.85669e-111	6.42441e-107		-1.0774	0.015	0.192	1.09544e-74	2.9808e-70		SmMSTRG.18343	-1.44083	-1.0774
SmMSTRG.18457	0.450567	0.125	0.032	4.41849e-12	9.93675e-08		0.396148	0.25	0.13	0.00012711	1		SmMSTRG.18457	0.450567	0.396148
SmMSTRG.18474	0.482547	0.113	0.023	1.09173e-12	2.4552e-08		0.448935	0.175	0.062	3.89182e-05	1		SmMSTRG.18474	0.482547	0.448935
SmMSTRG.18494	0.435097	0.119	0.029	4.71602e-12	1.06059e-07		0.539482	0.223	0.062	7.19399e-08	0.00195756		SmMSTRG.18494	0.435097	0.539482
SmMSTRG.18523	-1.34051	0.009	0.125	4.83821e-72	1.08807e-67		-1.05248	0.01	0.13	2.50386e-49	6.81326e-45		SmMSTRG.18523	-1.34051	-1.05248
SmMSTRG.18555	-1.02802	0.035	0.147	6.99261e-36	1.57257e-31		-0.722059	0.078	0.183	1.47484e-08	0.000401318		SmMSTRG.18555	-1.02802	-0.722059
SmMSTRG.18573	0.636816	0.103	0.015	2.77713e-13	6.24548e-09		0.966854	0.491	0.188	1.58105e-17	4.30219e-13		SmMSTRG.18573	0.636816	0.966854
SmMSTRG.18592	-1.00468	0.133	0.269	1.1107e-23	2.49785e-19		-0.715756	0.21	0.341	1.97368e-07	0.00537058		SmMSTRG.18592	-1.00468	-0.715756
SmMSTRG.18606	-1.75206	0.034	0.29	1.43567e-135	3.22867e-131		-1.57722	0.063	0.38	1.2434e-73	3.38341e-69		SmMSTRG.18606	-1.75206	-1.57722
SmMSTRG.18729	-1.03176	0.024	0.116	2.01875e-32	4.53997e-28		-0.73517	0.041	0.125	2.89744e-09	7.88423e-05		SmMSTRG.18729	-1.03176	-0.73517
SmMSTRG.18792	-1.85771	0.126	0.473	6.98271e-132	1.57034e-127		-1.6149	0.224	0.649	1.3322e-64	3.62504e-60		SmMSTRG.18792	-1.85771	-1.6149
SmMSTRG.18809	-1.00288	0.003	0.106	7.26174e-85	1.63309e-80		-1.5711	0.006	0.279	3.14254e-248	8.55117e-244		SmMSTRG.18809	-1.00288	-1.5711
SmMSTRG.19279	-2.87681	0.007	0.445	0	0		-2.67164	0.016	0.317	4.73499e-177	1.28844e-172		SmMSTRG.19279	-2.87681	-2.67164
SmMSTRG.19280	0.642286	0.117	0.009	4.40975e-17	9.91709e-13		0.77112	0.136	0.034	1.13941e-05	0.310044		SmMSTRG.19280	0.642286	0.77112
SmMSTRG.19336	-0.977822	0.016	0.102	1.49455e-36	3.3611e-32		-0.78472	0.02	0.125	4.53988e-24	1.23535e-19		SmMSTRG.19336	-0.977822	-0.78472
SmMSTRG.19445	1.59818	0.782	0.184	3.16706e-159	7.1224e-155		0.48872	0.794	0.577	4.74672e-13	1.29163e-08		SmMSTRG.19445	1.59818	0.48872
SmMSTRG.19511	0.486384	0.106	0.027	1.68639e-10	3.79251e-06		0.478061	0.719	0.476	9.30865e-11	2.53298e-06		SmMSTRG.19511	0.486384	0.478061
SmMSTRG.19591	-0.749934	0.052	0.112	1.55163e-10	3.48945e-06		-0.273406	0.114	0.188	0.0008924	1		SmMSTRG.19591	-0.749934	-0.273406
SmMSTRG.19633	0.32792	0.133	0.053	1.09762e-08	0.000246843		1.46208	0.673	0.212	1.52957e-36	4.16211e-32		SmMSTRG.19633	0.32792	1.46208
SmMSTRG.19704	-1.17989	0.03	0.128	7.27276e-32	1.63557e-27		-0.750155	0.082	0.183	7.12161e-08	0.00193786		SmMSTRG.19704	-1.17989	-0.750155
SmMSTRG.19802	0.554776	0.134	0.035	5.99903e-13	1.34912e-08		0.625375	0.601	0.385	2.90622e-12	7.90811e-08		SmMSTRG.19802	0.554776	0.625375
SmMSTRG.19928	0.49687	0.148	0.041	1.47693e-13	3.32147e-09		0.408906	0.206	0.149	0.0302773	1		SmMSTRG.19928	0.49687	0.408906
SmMSTRG.20061	-1.39727	0.003	0.119	8.92013e-94	2.00605e-89		-1.2747	0.007	0.159	6.29913e-98	1.71406e-93		SmMSTRG.20061	-1.39727	-1.2747
SmMSTRG.20129	-1.52224	0.005	0.153	1.761e-117	3.96031e-113		-0.904094	0.013	0.13	1.22049e-40	3.32106e-36		SmMSTRG.20129	-1.52224	-0.904094
SmMSTRG.20154	-1.11338	0.044	0.131	1.30924e-21	2.94434e-17		-1.00129	0.239	0.452	1.6429e-15	4.47049e-11		SmMSTRG.20154	-1.11338	-1.00129
SmMSTRG.20195	1.28148	0.3	0.026	2.58491e-48	5.8132e-44		1.51685	0.555	0.111	6.892e-33	1.87538e-28		SmMSTRG.20195	1.28148	1.51685
SmMSTRG.20196	0.511414	0.308	0.099	5.3405e-25	1.20103e-20		0.449319	0.373	0.245	8.54508e-05	1		SmMSTRG.20196	0.511414	0.449319
SmMSTRG.20224	-0.761636	0.109	0.166	8.89281e-07	0.019999		-0.962267	0.028	0.216	6.24758e-51	1.70003e-46		SmMSTRG.20224	-0.761636	-0.962267
SmMSTRG.20267	0.461293	0.201	0.068	9.18455e-16	2.06551e-11		0.54855	0.365	0.221	7.79257e-06	0.212044		SmMSTRG.20267	0.461293	0.54855
SmMSTRG.2028	0.815613	0.194	0.04	4.5688e-22	1.02748e-17		1.01942	0.618	0.26	1.17906e-23	3.20833e-19		SmMSTRG.2028	0.815613	1.01942
SmMSTRG.20282	0.528052	0.104	0.015	4.66685e-13	1.04953e-08		1.01942	0.618	0.26	1.17906e-23	3.20833e-19		SmMSTRG.20282	0.528052	1.01942
SmMSTRG.20584	-1.46237	0.002	0.137	1.09998e-119	2.47375e-115		-0.912539	0.009	0.135	4.80162e-61	1.30657e-56		SmMSTRG.20584	-1.46237	-0.912539
SmMSTRG.20630	-1.18006	0.018	0.137	7.53004e-56	1.69343e-51		-2.04102	0.084	0.601	2.43267e-148	6.61954e-144		SmMSTRG.20630	-1.18006	-2.04102
SmMSTRG.20649	-1.33469	0.006	0.122	2.1736e-83	4.88822e-79		-0.907856	0.015	0.12	3.17509e-29	8.63973e-25		SmMSTRG.20649	-1.33469	-0.907856
SmMSTRG.20672	1.72605	0.635	0.082	2.71619e-130	6.10844e-126		1.06285	0.896	0.558	4.1139e-51	1.11943e-46		SmMSTRG.20672	1.72605	1.06285
SmMSTRG.20714	0.348089	0.125	0.043	1.24062e-09	2.79004e-05		0.281716	0.166	0.101	0.0117063	1		SmMSTRG.20714	0.348089	0.281716
SmMSTRG.20788	0.708823	0.172	0.029	5.69591e-21	1.28095e-16		0.590043	0.529	0.317	1.53575e-10	4.17892e-06		SmMSTRG.20788	0.708823	0.590043
SmMSTRG.20864	-1.18999	0.045	0.161	3.89015e-33	8.74856e-29		-0.936838	0.053	0.183	3.48899e-16	9.49388e-12		SmMSTRG.20864	-1.18999	-0.936838
SmMSTRG.20892	-1.98701	0.017	0.309	3.4879e-208	7.84393e-204		-2.25851	0.02	0.495	0	0		SmMSTRG.20892	-1.98701	-2.25851
SmMSTRG.20935	0.852791	0.21	0.038	2.01312e-25	4.5273e-21		0.411183	0.635	0.486	6.84022e-07	0.0186129		SmMSTRG.20935	0.852791	0.411183
SmMSTRG.20955	1.24013	0.62	0.146	3.42412e-95	7.70051e-91		0.538428	0.859	0.716	4.43013e-14	1.20548e-09		SmMSTRG.20955	1.24013	0.538428
SmMSTRG.20956	1.49434	0.904	0.29	1.67322e-190	3.76292e-186		0.526682	0.851	0.731	3.104e-11	8.4463e-07		SmMSTRG.20956	1.49434	0.526682
SmMSTRG.21010	0.381631	0.641	0.357	1.61279e-25	3.627e-21		0.568288	0.313	0.197	0.000116218	1		SmMSTRG.21010	0.381631	0.568288
SmMSTRG.21019	-2.08451	0.043	0.343	9.44867e-161	2.12491e-156		-1.54078	0.035	0.192	2.31907e-32	6.31043e-28		SmMSTRG.21019	-2.08451	-1.54078
SmMSTRG.21224	0.748277	0.143	0.017	2.04154e-19	4.59122e-15		0.818229	0.582	0.308	3.71845e-16	1.01183e-11		SmMSTRG.21224	0.748277	0.818229
SmMSTRG.21385	-1.01072	0.024	0.108	8.47546e-29	1.90605e-24		-0.599417	0.043	0.13	1.98868e-09	5.41139e-05		SmMSTRG.21385	-1.01072	-0.599417
SmMSTRG.21599	-2.35705	0.009	0.33	2.29677e-267	5.16522e-263		-1.96229	0.019	0.24	8.08901e-94	2.2011e-89		SmMSTRG.21599	-2.35705	-1.96229
SmMSTRG.21669	-2.19493	0.006	0.289	2.17179e-243	4.88415e-239		-1.88733	0.04	0.303	1.34677e-74	3.6647e-70		SmMSTRG.21669	-2.19493	-1.88733
SmMSTRG.21829	-2.06422	0	0.255	5.13923e-244	1.15576e-239		-3.32782	0.001	0.601	0	0		SmMSTRG.21829	-2.06422	-3.32782
SmMSTRG.21830	-2.5239	0.013	0.421	0	0		-3.3568	0.028	0.678	0	0		SmMSTRG.21830	-2.5239	-3.3568
SmMSTRG.21981	-1.51202	0.014	0.195	2.45599e-113	5.52327e-109		-1.14918	0.048	0.226	4.65294e-31	1.26611e-26		SmMSTRG.21981	-1.51202	-1.14918
SmMSTRG.22035	-1.93114	0.009	0.233	9.16156e-171	2.06034e-166		-1.19208	0.029	0.202	1.59064e-43	4.32829e-39		SmMSTRG.22035	-1.93114	-1.19208
SmMSTRG.22251	0.763599	0.167	0.032	2.25141e-19	5.0632e-15		0.438014	0.675	0.442	1.83469e-10	4.99239e-06		SmMSTRG.22251	0.763599	0.438014
SmMSTRG.22252	-1.40433	0.006	0.144	7.74784e-102	1.74241e-97		-1.32445	0.019	0.154	2.88339e-39	7.84598e-35		SmMSTRG.22252	-1.40433	-1.32445
SmMSTRG.22350	0.869282	0.173	0.026	2.47667e-22	5.56979e-18		0.587587	0.719	0.438	2.6359e-15	7.17254e-11		SmMSTRG.22350	0.869282	0.587587
SmMSTRG.22364	-1.18609	0.037	0.146	2.54315e-34	5.71929e-30		-0.799696	0.096	0.202	8.29691e-08	0.00225767		SmMSTRG.22364	-1.18609	-0.799696
SmMSTRG.22396	-1.11307	0.015	0.103	6.57144e-41	1.47785e-36		-0.78119	0.056	0.173	5.83704e-13	1.58832e-08		SmMSTRG.22396	-1.11307	-0.78119
SmMSTRG.22408	-1.64089	0.021	0.216	2.01907e-109	4.54069e-105		-1.11418	0.09	0.284	1.89271e-23	5.15025e-19		SmMSTRG.22408	-1.64089	-1.11418
SmMSTRG.22426	-1.20981	0.011	0.116	6.75695e-58	1.51957e-53		-1.01263	0.066	0.173	2.21851e-10	6.03678e-06		SmMSTRG.22426	-1.20981	-1.01263
SmMSTRG.22464	0.861037	0.193	0.036	1.04643e-22	2.35332e-18		0.61177	0.622	0.375	2.02462e-12	5.50918e-08		SmMSTRG.22464	0.861037	0.61177
SmMSTRG.22485	0.644974	0.112	0.02	2.00435e-13	4.50758e-09		0.641615	0.6	0.361	6.33384e-12	1.7235e-07		SmMSTRG.22485	0.644974	0.641615
SmMSTRG.2252	1.11434	0.286	0.046	1.1746e-38	2.64156e-34		0.770049	0.874	0.529	6.12525e-32	1.66674e-27		SmMSTRG.2252	1.11434	0.770049
SmMSTRG.22526	0.377128	0.24	0.09	1.78236e-16	4.00834e-12		0.667331	0.335	0.125	4.92711e-10	1.34071e-05		SmMSTRG.22526	0.377128	0.667331
SmMSTRG.22675	-1.46324	0.006	0.12	5.20287e-80	1.17007e-75		-0.764057	0.02	0.115	9.70099e-20	2.63974e-15		SmMSTRG.22675	-1.46324	-0.764057
SmMSTRG.22688	-0.77218	0.158	0.228	1.35463e-08	0.000304642		-0.481262	0.303	0.418	7.07946e-06	0.192639		SmMSTRG.22688	-0.77218	-0.481262
SmMSTRG.22759	-1.23584	0.028	0.155	4.64914e-50	1.04554e-45		-0.725733	0.034	0.12	2.44695e-11	6.65839e-07		SmMSTRG.22759	-1.23584	-0.725733
SmMSTRG.2280	-1.47667	0.017	0.169	2.69083e-83	6.0514e-79		-2.11353	0.013	0.288	1.69938e-176	4.62419e-172		SmMSTRG.2280	-1.47667	-2.11353
SmMSTRG.22802	-1.31526	0.012	0.143	4.43625e-76	9.97668e-72		-2.11353	0.013	0.288	1.69938e-176	4.62419e-172		SmMSTRG.22802	-1.31526	-2.11353
SmMSTRG.22828	-0.71792	0.104	0.146	9.34204e-05	1		-0.266016	0.117	0.154	0.0649754	1		SmMSTRG.22828	-0.71792	-0.266016
SmMSTRG.22872	-1.66161	0.001	0.172	1.16323e-156	2.61598e-152		-1.79331	0.004	0.236	7.91581e-232	2.15397e-227		SmMSTRG.22872	-1.66161	-1.79331
SmMSTRG.22873	-1.36352	0.041	0.205	3.30196e-62	7.42579e-58		-0.703349	0.149	0.288	5.20066e-09	0.000141515		SmMSTRG.22873	-1.36352	-0.703349
SmMSTRG.22903	1.46726	0.417	0.038	1.28402e-72	2.88762e-68		0.481174	0.401	0.25	8.53095e-06	0.232136		SmMSTRG.22903	1.46726	0.481174
SmMSTRG.23015	-0.377817	0.098	0.102	0.483761	1		-0.27593	0.1	0.12	0.330571	1		SmMSTRG.23015	-0.377817	-0.27593
SmMSTRG.23033	-1.08542	0.024	0.12	1.25967e-35	2.83288e-31		-1.32154	0.063	0.288	1.11371e-38	3.03052e-34		SmMSTRG.23033	-1.08542	-1.32154
SmMSTRG.23128	0.698738	0.145	0.015	3.40581e-20	7.65933e-16		0.745053	0.332	0.168	1.53464e-07	0.0041759		SmMSTRG.23128	0.698738	0.745053
SmMSTRG.23128	0.698738	0.145	0.015	3.40581e-20	7.65933e-16		0.674189	0.269	0.12	7.70781e-07	0.0209737		SmMSTRG.23128	0.698738	0.674189
SmMSTRG.23294	0.951867	0.256	0.062	3.16995e-28	7.12891e-24		0.500054	0.724	0.49	4.9437e-14	1.34523e-09		SmMSTRG.23294	0.951867	0.500054
SmMSTRG.23555	-1.00278	0.025	0.114	1.0068e-30	2.26418e-26		-0.540385	0.078	0.149	7.39903e-05	1		SmMSTRG.23555	-1.00278	-0.540385
SmMSTRG.2374	-1.55706	0.011	0.149	2.47273e-84	5.56092e-80		-1.17547	0.046	0.173	6.15367e-18	1.67447e-13		SmMSTRG.2374	-1.55706	-1.17547
SmMSTRG.2380	0.383783	0.139	0.04	2.68209e-12	6.03175e-08		0.452339	0.193	0.106	0.00146382	1		SmMSTRG.2380	0.383783	0.452339
SmMSTRG.2506	-1.1345	0.365	0.546	6.93874e-50	1.56045e-45		-0.716979	0.45	0.668	3.09211e-18	8.41394e-14		SmMSTRG.2506	-1.1345	-0.716979
SmMSTRG.2555	-0.771257	0.059	0.126	2.71012e-11	6.09479e-07		-0.868331	0.122	0.303	1.88737e-15	5.13572e-11		SmMSTRG.2555	-0.771257	-0.868331
SmMSTRG.2569	-0.836897	0.263	0.357	1.12183e-13	2.52288e-09		-1.05064	0.504	0.716	1.08341e-23	2.94807e-19		SmMSTRG.2569	-0.836897	-1.05064
SmMSTRG.2570	-2.0829	0.122	0.47	1.38401e-135	3.11249e-131		-1.36804	0.472	0.774	1.11073e-39	3.02241e-35		SmMSTRG.2570	-2.0829	-1.36804
SmMSTRG.2626	0.848072	0.171	0.027	1.37408e-21	3.09017e-17		0.632767	0.545	0.312	2.80899e-11	7.64354e-07		SmMSTRG.2626	0.848072	0.632767
SmMSTRG.2780	-0.274108	0.114	0.106	0.796889	1		-0.352697	0.233	0.322	0.000467303	1		SmMSTRG.2780	-0.274108	-0.352697
SmMSTRG.2815	1.0611	0.462	0.117	4.0957e-58	9.21081e-54		0.557477	0.881	0.567	1.16754e-20	3.177e-16		SmMSTRG.2815	1.0611	0.557477
SmMSTRG.2844	0.764633	0.191	0.044	2.74929e-20	6.18289e-16		0.556322	0.776	0.51	3.46475e-16	9.42794e-12		SmMSTRG.2844	0.764633	0.556322
SmMSTRG.2885	0.715525	0.252	0.074	1.12019e-22	2.51919e-18		0.792377	0.835	0.529	5.12363e-31	1.39419e-26		SmMSTRG.2885	0.715525	0.792377
SmMSTRG.2911	0.668113	0.114	0.02	9.00205e-14	2.02447e-09		0.567517	0.615	0.365	1.12497e-11	3.06115e-07		SmMSTRG.2911	0.668113	0.567517
SmMSTRG.2967	-0.722429	0.07	0.119	2.15334e-06	0.0484265		-0.343405	0.137	0.178	0.0639278	1		SmMSTRG.2967	-0.722429	-0.343405
SmMSTRG.2985	-1.30691	0.012	0.146	1.43062e-78	3.21732e-74		-0.576043	0.057	0.178	3.23249e-13	8.79592e-09		SmMSTRG.2985	-1.30691	-0.576043
SmMSTRG.3053	0.429538	0.125	0.04	2.40641e-10	5.41178e-06		0.415135	0.577	0.389	7.13308e-08	0.00194098		SmMSTRG.3053	0.429538	0.415135
SmMSTRG.3175	0.684997	0.168	0.036	2.60757e-18	5.86416e-14		0.589084	0.639	0.404	2.0159e-12	5.48547e-08		SmMSTRG.3175	0.684997	0.589084
SmMSTRG.3251	-0.555535	0.097	0.134	0.000982594	1		-0.573402	0.337	0.409	0.000641191	1		SmMSTRG.3251	-0.555535	-0.573402
SmMSTRG.3261	0.742956	0.164	0.032	8.38016e-19	1.88461e-14		0.664533	0.514	0.346	2.35548e-08	0.000640949		SmMSTRG.3261	0.742956	0.664533
SmMSTRG.3265	0.767836	0.158	0.024	8.05072e-20	1.81053e-15		0.455405	0.569	0.394	1.80861e-07	0.00492141		SmMSTRG.3265	0.767836	0.455405
SmMSTRG.3267	-1.84866	0.002	0.199	1.63764e-178	3.68289e-174		-1.99795	0.021	0.284	1.70972e-117	4.65233e-113		SmMSTRG.3267	-1.84866	-1.99795
SmMSTRG.3268	-1.23929	0.008	0.122	9.66468e-73	2.17349e-68		-0.725589	0.008	0.106	1.24551e-42	3.38915e-38		SmMSTRG.3268	-1.23929	-0.725589
SmMSTRG.3293	-1.41897	0.004	0.131	2.05358e-102	4.61829e-98		-1.11446	0.008	0.111	9.31419e-46	2.53448e-41		SmMSTRG.3293	-1.41897	-1.11446
SmMSTRG.3322	-1.41311	0.022	0.155	2.15898e-61	4.85533e-57		-0.492795	0.026	0.106	9.53362e-12	2.59419e-07		SmMSTRG.3322	-1.41311	-0.492795
SmMSTRG.3369	-1.81423	0.001	0.205	6.06795e-191	1.36462e-186		-1.07443	0.006	0.139	2.06886e-89	5.62956e-85		SmMSTRG.3369	-1.81423	-1.07443
SmMSTRG.3517	0.694087	0.366	0.106	2.32542e-35	5.22963e-31		0.274132	0.48	0.394	0.0020871	1		SmMSTRG.3517	0.694087	0.274132
SmMSTRG.3546	0.703995	0.326	0.091	5.66122e-32	1.27315e-27		0.48591	0.48	0.298	1.9193e-07	0.00522261		SmMSTRG.3546	0.703995	0.48591
SmMSTRG.3619	-0.504235	0.269	0.301	0.000764402	1		-0.736058	0.538	0.745	4.24316e-17	1.1546e-12		SmMSTRG.3619	-0.504235	-0.736058
SmMSTRG.3717	-1.2511	0.017	0.125	4.14409e-51	9.31964e-47		-0.517987	0.061	0.135	1.07819e-05	0.293386		SmMSTRG.3717	-1.2511	-0.517987
SmMSTRG.3731	0.713494	0.102	0.005	2.98652e-16	6.71639e-12		1.4157	0.258	0.038	4.11396e-13	1.11945e-08		SmMSTRG.3731	0.713494	1.4157
SmMSTRG.3772	-0.929582	0.07	0.129	6.44709e-09	0.000144989		-0.793376	0.065	0.197	1.81431e-14	4.93693e-10		SmMSTRG.3772	-0.929582	-0.793376
SmMSTRG.3829	0.625733	0.109	0.021	1.18748e-12	2.67053e-08		0.317336	0.51	0.38	0.000387967	1		SmMSTRG.3829	0.625733	0.317336
SmMSTRG.3834	-1.65639	0.002	0.176	1.13229e-154	2.54641e-150		-1.51572	0.008	0.173	5.95805e-101	1.62125e-96		SmMSTRG.3834	-1.65639	-1.51572
SmMSTRG.3841	0.771534	0.116	0.006	3.42787e-18	7.70895e-14		1.36309	0.328	0.048	2.86611e-17	7.79898e-13		SmMSTRG.3841	0.771534	1.36309
SmMSTRG.3869	-1.25344	0.002	0.119	1.15884e-100	2.60611e-96		-1.19893	0.005	0.188	4.00717e-148	1.09039e-143		SmMSTRG.3869	-1.25344	-1.19893
SmMSTRG.3934	0.599731	0.201	0.043	5.94644e-22	1.33729e-17		0.637372	0.563	0.37	3.09139e-10	8.41198e-06		SmMSTRG.3934	0.599731	0.637372
SmMSTRG.3940	1.25512	0.299	0.03	1.47034e-46	3.30666e-42		1.81654	0.81	0.236	5.03717e-65	1.37067e-60		SmMSTRG.3940	1.25512	1.81654
SmMSTRG.3997	0.563658	0.105	0.017	5.27716e-13	1.18678e-08		0.334333	0.129	0.077	0.0242383	1		SmMSTRG.3997	0.563658	0.334333
SmMSTRG.4084	1.62775	0.379	0.014	1.17803e-72	2.64928e-68		1.86127	0.935	0.481	1.05364e-87	2.86706e-83		SmMSTRG.4084	1.62775	1.86127
SmMSTRG.4334	-0.773555	0.035	0.102	1.36524e-15	3.0703e-11		-0.967688	0.056	0.231	1.70556e-26	4.641e-22		SmMSTRG.4334	-0.773555	-0.967688
SmMSTRG.4416	0.579358	0.138	0.021	4.05394e-17	9.11691e-13		0.555485	0.332	0.173	1.54914e-06	0.0421536		SmMSTRG.4416	0.579358	0.555485
SmMSTRG.4464	-1.39849	0.001	0.143	1.20103e-128	2.70099e-124		-2.76271	0.003	0.519	0	0		SmMSTRG.4464	-1.39849	-2.76271
SmMSTRG.4583	0.514441	0.125	0.041	2.6768e-10	6.01986e-06		0.512944	0.678	0.428	1.06153e-11	2.88854e-07		SmMSTRG.4583	0.514441	0.512944
SmMSTRG.4654	-1.4887	0.01	0.155	1.70723e-96	3.83939e-92		-0.698006	0.015	0.101	6.36649e-22	1.73239e-17		SmMSTRG.4654	-1.4887	-0.698006
SmMSTRG.4659	-1.73112	0.015	0.214	1.90585e-128	4.28606e-124		-0.723577	0.029	0.111	2.21475e-11	6.02656e-07		SmMSTRG.4659	-1.73112	-0.723577
SmMSTRG.4816	-1.23843	0.007	0.105	4.35006e-62	9.78285e-58		-1.01982	0.027	0.144	3.34931e-23	9.11381e-19		SmMSTRG.4816	-1.23843	-1.01982
SmMSTRG.4853	-1.65898	0.004	0.179	1.03604e-148	2.32995e-144		-1.15711	0.009	0.135	2.09984e-58	5.71388e-54		SmMSTRG.4853	-1.65898	-1.15711
SmMSTRG.4899	-1.88007	0.013	0.229	2.3786e-148	5.34924e-144		-0.79543	0.049	0.135	1.17803e-08	0.000320555		SmMSTRG.4899	-1.88007	-0.79543
SmMSTRG.5145	-1.39999	0.293	0.526	1.29154e-60	2.90455e-56		-0.510464	0.263	0.37	7.94673e-05	1		SmMSTRG.5145	-1.39999	-0.510464
SmMSTRG.5169	-1.54383	0.197	0.479	1.17206e-79	2.63585e-75		-0.846942	0.959	0.976	3.21227e-31	8.74092e-27		SmMSTRG.5169	-1.54383	-0.846942
SmMSTRG.517	0.430723	0.168	0.038	3.05667e-17	6.87414e-13		0.569295	0.301	0.159	1.22544e-05	0.333455		SmMSTRG.517	0.430723	0.569295
SmMSTRG.5182	-2.20891	0.19	0.653	3.98858e-199	8.96992e-195		-1.90162	0.612	0.837	9.17514e-52	2.49665e-47		SmMSTRG.5182	-2.20891	-1.90162
SmMSTRG.5264	0.575975	0.103	0.02	5.43858e-12	1.22308e-07		0.348229	0.262	0.197	0.0224368	1		SmMSTRG.5264	0.575975	0.348229
SmMSTRG.5271	0.914017	0.242	0.041	9.34405e-31	2.10138e-26		0.488997	0.711	0.495	1.33572e-11	3.63463e-07		SmMSTRG.5271	0.914017	0.488997
SmMSTRG.5305	-1.36515	0.026	0.144	2.01491e-47	4.53133e-43		-2.38526	0.19	0.471	5.05323e-32	1.37503e-27		SmMSTRG.5305	-1.36515	-2.38526
SmMSTRG.5338	0.78865	0.28	0.071	2.95973e-29	6.65614e-25		0.684801	0.841	0.553	3.15711e-24	8.59082e-20		SmMSTRG.5338	0.78865	0.684801
SmMSTRG.5388	0.427068	0.193	0.061	1.07313e-15	2.41337e-11		0.313126	0.563	0.428	0.000658276	1		SmMSTRG.5388	0.427068	0.313126
SmMSTRG.5390	0.496345	0.114	0.021	3.78556e-13	8.51335e-09		0.540336	0.296	0.163	2.42954e-05	0.661102		SmMSTRG.5390	0.496345	0.540336
SmMSTRG.5606	-1.3504	0	0.116	3.16116e-109	7.10914e-105		-2.02368	0	0.269	0	0		SmMSTRG.5606	-1.3504	-2.02368
SmMSTRG.5639	0.543655	0.11	0.023	4.42829e-12	9.95879e-08		0.641883	0.454	0.25	1.68348e-09	4.58093e-05		SmMSTRG.5639	0.543655	0.641883
SmMSTRG.5669	0.996292	0.24	0.03	1.34132e-33	3.0165e-29		0.69569	0.652	0.356	9.62416e-17	2.61883e-12		SmMSTRG.5669	0.996292	0.69569
SmMSTRG.5742	-1.27091	0.003	0.146	2.73319e-122	6.14668e-118		-2.09686	0.003	0.413	0	0		SmMSTRG.5742	-1.27091	-2.09686
SmMSTRG.5831	-0.731785	0.058	0.106	4.76059e-07	0.0107061		-0.308333	0.089	0.125	0.0752273	1		SmMSTRG.5831	-0.731785	-0.308333
SmMSTRG.5894	-1.65771	0.015	0.176	2.73555e-97	6.15198e-93		-1.61803	0.046	0.231	4.7355e-35	1.28858e-30		SmMSTRG.5894	-1.65771	-1.61803
SmMSTRG.5899	-0.33343	0.1	0.111	0.265553	1		-0.91841	0.108	0.26	3.00345e-13	8.17268e-09		SmMSTRG.5899	-0.33343	-0.91841
SmMSTRG.5998	1.18146	0.361	0.064	3.4046e-50	7.6566e-46		0.295647	0.739	0.577	1.25919e-07	0.00342637		SmMSTRG.5998	1.18146	0.295647
SmMSTRG.6134	-2.80336	0.01	0.436	0	0		-1.45849	0.028	0.26	8.14373e-76	2.21599e-71		SmMSTRG.6134	-2.80336	-1.45849
SmMSTRG.6262	1.58943	0.316	0.008	3.71702e-59	8.35921e-55		2.14803	0.655	0.082	1.18496e-51	3.22441e-47		SmMSTRG.6262	1.58943	2.14803
SmMSTRG.6486	1.79285	0.423	0.014	2.30961e-85	5.19407e-81		1.76461	0.441	0.072	2.57403e-26	7.0042e-22		SmMSTRG.6486	1.79285	1.76461
SmMSTRG.6508	0.341641	0.111	0.029	1.49006e-10	3.351e-06		0.387838	0.695	0.5	4.69455e-09	0.000127743		SmMSTRG.6508	0.341641	0.387838
SmMSTRG.652	0.561741	0.106	0.015	1.58401e-13	3.56229e-09		0.37995	0.157	0.077	0.00173267	1		SmMSTRG.652	0.561741	0.37995
SmMSTRG.6550	-1.76107	0.002	0.211	6.89593e-192	1.55083e-187		-3.35984	0.005	0.712	0	0		SmMSTRG.6550	-1.76107	-3.35984
SmMSTRG.6703	0.755864	0.12	0.009	6.00631e-18	1.35076e-13		0.920726	0.321	0.111	5.37284e-11	1.462e-06		SmMSTRG.6703	0.755864	0.920726
SmMSTRG.6764	-1.45474	0.021	0.188	2.38754e-88	5.36933e-84		-0.983382	0.045	0.183	9.24746e-21	2.51633e-16		SmMSTRG.6764	-1.45474	-0.983382
SmMSTRG.678	-0.975367	0.029	0.105	1.2829e-21	2.88512e-17		-1.00015	0.131	0.346	3.42743e-21	9.32639e-17		SmMSTRG.678	-0.975367	-1.00015
SmMSTRG.6863	-1.49184	0.003	0.114	7.38952e-91	1.66183e-86		-1.08414	0.002	0.115	4.33663e-122	1.18004e-117		SmMSTRG.6863	-1.49184	-1.08414
SmMSTRG.6967	-1.65638	0.015	0.195	1.28206e-110	2.88323e-106		-1.32691	0.075	0.264	1.35682e-25	3.69204e-21		SmMSTRG.6967	-1.65638	-1.32691
SmMSTRG.7157	0.983474	0.372	0.087	2.34039e-44	5.2633e-40		0.592259	0.83	0.558	9.67078e-20	2.63152e-15		SmMSTRG.7157	0.983474	0.592259
SmMSTRG.716	-1.56593	0.002	0.147	7.74528e-127	1.74184e-122		-1.78805	0.017	0.322	1.10707e-172	3.01244e-168		SmMSTRG.716	-1.56593	-1.78805
SmMSTRG.7281	0.562003	0.135	0.036	7.73942e-13	1.74052e-08		0.489051	0.545	0.365	4.18494e-07	0.0113876		SmMSTRG.7281	0.562003	0.489051
SmMSTRG.7334	1.22535	0.544	0.125	8.0114e-80	1.80168e-75		0.572841	0.93	0.639	4.12513e-26	1.12249e-21		SmMSTRG.7334	1.22535	0.572841
SmMSTRG.7525	-2.50897	0.158	0.681	3.83971e-258	8.63512e-254		-1.58291	0.102	0.327	7.38159e-28	2.0086e-23		SmMSTRG.7525	-2.50897	-1.58291
SmMSTRG.7529	-3.11226	0.047	0.702	0	0		-2.32504	0.043	0.428	3.45012e-139	9.38813e-135		SmMSTRG.7529	-3.11226	-2.32504
SmMSTRG.7672	-1.51254	0.039	0.207	4.40285e-67	9.90157e-63		-0.817632	0.076	0.163	1.5238e-06	0.0414641		SmMSTRG.7672	-1.51254	-0.817632
SmMSTRG.7817	0.470064	0.102	0.024	2.14299e-10	4.81938e-06		0.684278	0.227	0.091	3.85359e-06	0.10486		SmMSTRG.7817	0.470064	0.684278
SmMSTRG.7861	0.271467	0.118	0.05	3.75745e-07	0.00845013		0.539719	0.201	0.12	0.00209258	1		SmMSTRG.7861	0.271467	0.539719
SmMSTRG.7881	0.311359	0.134	0.062	4.30548e-07	0.00968259		0.525884	0.765	0.529	1.58469e-15	4.31211e-11		SmMSTRG.7881	0.311359	0.525884
SmMSTRG.7889	0.758496	0.124	0.017	2.04347e-16	4.59556e-12		0.567421	0.647	0.409	1.75621e-12	4.77883e-08		SmMSTRG.7889	0.758496	0.567421
SmMSTRG.7902	-2.5449	0.007	0.418	0	0		-1.59177	0.01	0.24	4.99856e-151	1.36016e-146		SmMSTRG.7902	-2.5449	-1.59177
SmMSTRG.7903	-2.39296	0.006	0.383	0	0		-1.22313	0.009	0.192	1.20188e-113	3.27045e-109		SmMSTRG.7903	-2.39296	-1.22313
SmMSTRG.7905	-2.38575	0.17	0.713	1.97253e-275	4.43602e-271		-1.076	0.023	0.168	1.14099e-38	3.10474e-34		SmMSTRG.7905	-2.38575	-1.076
SmMSTRG.7906	-2.2019	0.083	0.492	3.15752e-203	7.10094e-199		-1.71882	0.066	0.346	1.79602e-56	4.88716e-52		SmMSTRG.7906	-2.2019	-1.71882
SmMSTRG.7932	-1.11358	0.016	0.117	1.26594e-46	2.84697e-42		-1.01346	0.028	0.178	2.05577e-34	5.59395e-30		SmMSTRG.7932	-1.11358	-1.01346
SmMSTRG.8047	-1.42576	0.002	0.122	3.89473e-105	8.75886e-101		-1.13325	0.004	0.125	2.96894e-88	8.07879e-84		SmMSTRG.8047	-1.42576	-1.13325
SmMSTRG.8394	0.415197	0.126	0.036	2.5587e-11	5.75427e-07		0.579383	0.391	0.207	1.78695e-07	0.00486246		SmMSTRG.8394	0.415197	0.579383
SmMSTRG.8447	-1.33485	0.002	0.109	1.58699e-93	3.56899e-89		-2.229	0.006	0.356	0	0		SmMSTRG.8447	-1.33485	-2.229
SmMSTRG.8603	0.974299	0.226	0.029	4.03352e-31	9.07099e-27		1.23519	0.778	0.385	2.52896e-43	6.88155e-39		SmMSTRG.8603	0.974299	1.23519
SmMSTRG.8605	2.62171	0.966	0.188	0	0		1.82164	0.982	0.75	1.35862e-100	3.69694e-96		SmMSTRG.8605	2.62171	1.82164
SmMSTRG.865	-1.9006	0.002	0.195	5.85682e-171	1.31714e-166		-1.28052	0.009	0.221	3.87003e-141	1.05307e-136		SmMSTRG.865	-1.9006	-1.28052
SmMSTRG.8652	-1.26893	0.007	0.12	3.74936e-74	8.43193e-70		-0.254245	0.098	0.139	0.0420359	1		SmMSTRG.8652	-1.26893	-0.254245
SmMSTRG.8811	1.11904	0.754	0.26	8.25914e-108	1.8574e-103		0.277568	0.82	0.663	7.35899e-07	0.0200245		SmMSTRG.8811	1.11904	0.277568
SmMSTRG.8946	0.656839	0.161	0.035	2.54115e-17	5.7148e-13		0.489374	0.719	0.481	1.03077e-12	2.80483e-08		SmMSTRG.8946	0.656839	0.489374
SmMSTRG.917	0.713635	0.111	0.009	2.611e-16	5.87187e-12		0.450379	0.351	0.197	7.61644e-06	0.207251		SmMSTRG.917	0.713635	0.450379
SmMSTRG.9215	-2.09319	0.003	0.242	3.94542e-211	8.87286e-207		-1.60417	0.018	0.221	7.43598e-83	2.0234e-78		SmMSTRG.9215	-2.09319	-1.60417
SmMSTRG.9407	-1.1631	0.011	0.117	8.22353e-59	1.84939e-54		-0.723501	0.013	0.115	1.31801e-31	3.58644e-27		SmMSTRG.9407	-1.1631	-0.723501
SmMSTRG.9410	0.653589	0.15	0.023	8.24932e-19	1.85519e-14		0.479076	0.43	0.255	4.58646e-07	0.0124802		SmMSTRG.9410	0.653589	0.479076
SmMSTRG.9564	-1.85962	0.003	0.252	5.66408e-223	1.27379e-218		-3.73203	0.009	0.745	0	0		SmMSTRG.9564	-1.85962	-3.73203
SmMSTRG.9683	0.480532	0.118	0.023	2.23029e-13	5.01571e-09		0.41208	0.26	0.154	0.00048793	1		SmMSTRG.9683	0.480532	0.41208
SmMSTRG.9810	0.47574	0.149	0.03	4.21696e-16	9.48351e-12		0.993968	0.352	0.144	3.82017e-11	1.03951e-06		SmMSTRG.9810	0.47574	0.993968
SmMSTRG.9822	0.876353	0.128	0.003	2.97257e-21	6.68501e-17		1.19844	0.301	0.072	2.019e-13	5.4939e-09		SmMSTRG.9822	0.876353	1.19844
SmMSTRG.9829	-2.26056	0.03	0.383	1.75502e-226	3.94686e-222		-1.29679	0.114	0.317	5.39176e-22	1.46715e-17		SmMSTRG.9829	-2.26056	-1.29679
SmMSTRG.9972	-1.46192	0.007	0.153	1.00403e-103	2.25796e-99		-1.0291	0.02	0.115	2.26475e-20	6.16262e-16		SmMSTRG.9972	-1.46192	-1.0291
